# Supplementary material for: Units of plasticity in bacterial genomes: new insight from the comparative genomics of two bacteria interacting with invertebrates, Photorhabdus and Xenorhabdus
Source: BMC Genomics. 2010 Oct 15;11:568. doi: 10.1186/1471-2164-11-568 (PMC3091717; doi:10.1186/1471-2164-11-568)
Supplement: Additional File 2 — List of regions of genomic plasticity (RGPs) in the P. luminescens TT01 (Pl), P. asymbiotica ATCC43949 (Pa), X. nematophila ATCC19061 (Xn) and X. bovienii SS- 2004 (Xb) genomes. A table listing the RGPs. [file 1471-2164-11-568-S2.XLS]

## Sheet: X_nematophila
Additional File 2.A: List of regions of genomic plasticity (RGP) in Xenorhabdus nematophila ATCC19061 genome
RGP labels	RGP_begin	RGP_end	RGP_lenght	features1
RGP0	6274	24366	18092	gyrB_[none] [none] [none]_glmS
RGP1	72194	103050	30856	mrcA_[IS] [none] [none]_cpxP
GI2	106515	127695	21180	cpxA_[none] [GC] [none]_cysE
RGP4	153371	161095	7724	mutM_[IS] [none [none]_rpmG
GI5	166403	183014	16611	yicC_[int] [none] [none]_tpiA
RGP6	206088	232281	26193	ppc_[IS] [mob] [IS]_argE
GI8	255155	265504	10349	coaA_[IS] [tRNA - tRNA - tRNA - tRNA - GC] [IS]_bfr
GI10	368681	382665	13984	orn_[tRNA] [tRNA - tRNA] [none]_yjeS
RGP12	453933	496962	43029	yhbQ_[none] [IS] [IS]_thiH
GI13	502831	529350	26519	thiC_[IS] [IS - GC] [none]_hemE
RGP15	552883	568294	15411	frdA_[IS] [none] [none]_yhhQ
RGP16	578940	588273	9333	rpoH_[none] [none] [IS]_nadR
RGP17	618336	641779	23443	dnaJ_[IS][IS - none][none]_sbcC
RGP19	664955	673236	8281	pgpA_[none] [IS - none] [IS]_tldD
GI20	693213	747883	54670	fis_[IS] [int - IS] [none]_eno
GI22	874117	895019	20902	dxs_[none] [IS - int] [IS]_sprT
RGP22bis	899351	912124	12773	speA_ [none] [none] [none]_leuB
RGP24	962852	972689	9837	lpd_[none] [none] [none]_acnB
RGP25	993862	1009629	15767	gcvP_[none] [none] [none]_fldB
P26	1016887	1113168	96281	lysS_[none] [GC - IS] [none]_dinB
RGP28 bis	1163461	1185816	22355	yfiF_[none] [none] [none]_cspE
RGP29	1222208	1269421	47213	glnS_[none] [none] [none]_kdpE
GI31	1330887	1368376	37489	ybhL_[none] [GC - IS] [none]_folE
RGP32	1382291	1397497	15206	asmA_[none] [none] [none]_hisL
RGP35	1500248	1506360	6112	yccR_[IS] [none] [none]_cheZ
GI36	1520361	1544930	24569	flhD_[none] [tRNA - tRNA - tRNA - tRNA - GC - IS] [IS]_putP
GI37	1570779	1620067	49288	fliR_[none] [GC] [none]_flgL
GI38	1632534	1727977	95443	flgN_[none] [mob - GC] [IS]_yebR
GI39	1734218	1751923	17705	ydjN_[none] [GC - IS] [none]_thrS
RGP40	1769173	1780801	11628	pbgE_[none] [none] [IS]_ydiA
GI41	1811424	1827483	16059	pdxY_[IS] [GC - IS] [none]_yebY
RGP42	1841963	1852440	10477	rrmA_[none] [none] [none]_guaA
P43	1857516	1876264	18748	xseA_[IS][int - int][int/tRNA]_yccK
GI44	1879452	2012719	133267	yccS_[IS] [GC - IS] [IS]_ychF
GI45	2026130	2043060	16930	kdsA_[none] [tRNA] [tRNA]_ghrA
RGP46	2061905	2083709	21804	ruvB_[none] [none] [IS]_znuB
RGP47	2106427	2122142	15715	rnd_[none] [none] [none]_minE
RGP48	2127150	2132951	5801	ycgN_[none] [none] [none]_ldhA
RGP49bis	2143013	2150717	7704	hrpA_[none] [none] [none]_pntA
GI49	2154724	2249553	94829	pntB_[IS] [int] [none]_ydfG
GI50	2270130	2334667	64537	nth_[IS] [IS - GC] [IS]_yciH
GI53	2375185	2425102	49917	yciA_[none] [IS - GC] [none]_oppF
RGP55	2454588	2503353	48765	pncA_[IS] [none] [IS]_fadR
GI56	2507253	2564803	57550	dsbB_[none] [mob - tRNA] [tRNA/int]_pgsA
GI57	2568065	2579118	11053	uvrY_[none] [IS - tRNA] [IS]_ydaO
RGP58	2596687	2612893	16206	fabL_[IS] [none] [none]_yffB
RGP60	2646962	2663192	16230	mdtC_[none] [none] [none]_icd
RGP61	2673229	2689708	16479	ycfD_[none] [none] [none]_cobB
RGP62	2719564	2725907	6343	rne_[IS] [none] [none]_sbcB
GI63	2745791	2800729	54938	yeiP_[none] [GC - IS] [none]_pta
RGP64	2827349	2850244	22895	nuoN_[none] [IS] [IS]_menD
GI65	2873478	2998552	125074	yfaE_[IS] [mob - IS - int - GC] [none]_fbaA
RGP66	3002479	3012389	9910	epd_[IS] [none] [none]_yafK
P67	3017387	3063395	46008	fadE_[none] [mob - GC] [int]_yggR
GI69	3080174	3090675	10501	mltC_[tRNA/int] [GC - IS - int] [tRNA]_yjeM
RGP71	3129353	3137345	7992	prmB_[none] [none] [none]_fadJ
GI71bis	3145766	3150938	5172	vacJ_[tRNA/IS] [tRNA - tRNA - tRNA - tRNA - tRNA - tRNA - tRNA - tRNA - tRNA] [tRNA]_gltX_[tRNA]_nupC
GI72	3170094	3175728	5634	cysP_[IS] [IS] [tRNA]_smpB
RGP73	3182074	3190459	8385	ung_[IS] [IS] [none]_srmB
P752	3250417	3483210	232793	der_[none] [folD_tRNA/int - int - int - int - int - GC] [tRNA/int]_yjdC
GI76	3494323	3500758	6435	efp_[none] [tRNA] [tRNA]_rsmC
GI77	3503083	3571770	68687	rimL_[IS] [int - GC - IS] [none]_mltD
GI78	3577688	3614822	37134	dnaQ_[tRNA] [IS - GC] [IS]_radA
GI79	3624314	3638099	13785	exbD_[none] [IS - GC] [IS]_nhaA
GI80	3654985	3663106	8121	carB_[none] [GC] [none]_deoB
RGP81	3673294	3702411	29117	prfC_[IS][IS] [none]_rpoS
RGP83	3745415	3776553	31138	ubiE_[none] [none] [IS]_ssb
RGP84	3785710	3798033	12323	dnaB_[none] [none] [none]_zur
P85	3816424	3839288	22864	acb_[int] [tRNA - mob] [tRNA]_gmhB
RGP86	3876485	3888367	11882	yqcC_[none] [none] [none]_ygdE
P88	3971593	4007248	35655	rpoD_[tRNA] [int - IS] [none]_ecfL
GI89	4050810	4094317	43507	npr_[none] [GC - IS] [tRNA/int]_ampH
RGP90	4101912	4122070	20158	valS_[IS] [IS] [none]_malP
GI91	4133681	4156458	22777	malM_[IS] [int - IS] [none]_mobB
RGP93	4178182	4192605	14423	yheS_[none] [none] [none]_yheO
RGP94	4211503	4228982	17479	rpoC_[IS] [IS] [IS]_glnA
RGP95	4233218	4247727	14509	glnG_[none] [none] [none]_phoU
RGP96	4257749	4262753	5004	yhgF_[none] [none] [IS]_prlC
RGP96bis	4268420	4278215	9795	uspA_[IS] [none] [none]_glpD
RGP97	4283950	4291547	7597	gntX_[none] [IS] [IS]_dppF
RGP98bis	4305284	4313942	8658	avtA_[none] [none] [none]_yidQ
RGP99	4330780	4381613	50833	typA_[none] [IS - mob] [none]_treC
RGP100	4392375	4428005	35630	pck_[IS] [IS] [IS]_trmE
1 The genes of the core genome flanking the RGP sensu lato are indicated in bold.
First, second and third brackets indicate presence or absence of common feature of horizonal genetic transfer in the left part, central part and right part of the RGP sensu lato, respectively.
2 interestingly the GI75 includes a Mu prophage that represents less than 50 % of the whole GI.
Abbreviations: tRNA; IS : insertion sequence; int : integrase gene; mob: mobility gene; GC: GC% deviation; none: no common feature of horizonal genetic transfer;
RGP, Region of Genomic Plasticity "sensu stricto"; GI, Genomic island (yellow lines); P, Phage region (red lines);

## Sheet: X_ bovienii
Additional File 2.B : List of regions of genomic plasticity (RGP) in Xenorhabdus bovienii SS-2004 genome
RGP label	RGP_begin	RGP_end	RGP_lenght	features1
RGP0	7878	22421	14543	gyrB_[none][none][none]_glmS
RGP1	80595	93632	13037	pckA_[IS] [none] [none]_yhiN
RGP2	102838	140615	37777	prlC_[IS] [none] [none]_glpD
RGP3	146235	174485	28250	gntX_[IS] [none] [IS]_yhgF
RGP4	184932	200507	15575	phoU_[none][none][none]_yihL
RGP5	207390	221403	14013	glnA_[none] [none] [IS]_typA
GI7	257621	324576	66955	yhjJ_[none] [tRNA - tRNA] [none]_yjeS
RGP8	385010	400021	15011	deaD_[none] [none] [none]_yhbT
RGP9	401536	445776	44240	yhbQ_[none] [none] [yecS/IS]_valS
GI10	453358	492688	39330	yigQ/ampH_[tRNA] [none] [none]_ygdE
RGP12	525105	537034	11929	hemG_[none] [none] [none]_frdD
RGP14	560517	594000	33483	rpoH_[none] [none] [none]_xni
P15	636700	710918	74218	metN_[none] [tRNA - tRNA - tRNA - int - GC] [none]_yfaE
GI16	733834	749303	15469	menD_[IS] [ IS] [tRNA/int]_yccK
GI16bis	755589	785205	29616	yccS_[IS] [GC] [none]_yccR
GI17	845105	893769	48664	pflA_[IS] [GC] [IS]_serS
RGP20	955154	980906	25752	folE_[none] [none] [none]_ybhL
P21	987741	1016670	28929	uvrB_[int] [none] [none]_bioD
RGP22	1068744	1187838	119094	kdpE_[none] [mob] [mob]_ybcJ
P22bis	1188593	1424200	235607	folD_[tRNA/int] [- int - GC] [IS]_dcuA
GI23	1429033	1546857	117824	yjdC_[tRNA/int] [mob - int - GC] [none]_ybbP
GI25	1623800	1631035	7235	dxs_[none] [GC] [none]_pgpA
RGP26	1653787	1677217	23430	sbcC_[none] [none] [IS]_exbD
RGP27	1695908	1703088	7180	nhaA_[IS] [none] [IS]_dnaJ
RGP28	1707692	1748672	40980	dnaK_[IS] [none] [IS]_polB
GI29	1794674	1850995	56321	rpoD_[tRNA] [tRNA - tRNA - tRNA - tRNA] [none]_flhD
RGP30	1864280	1884073	19793	cheZ_[none] [none] [none]_flgN
GI31	1896408	1979782	83374	flgL_[IS] [tRNA - GC] [IS]_fliT
P32	1991744	2036788	45044	putP_[int] [tRNA] [none]_ppx
RGP32 bis	2043371	2174772	131401	purM_[IS] [none] [IS]_ychF
GI33	2189621	2196062	6441	ychM_[none] [tRNA - none] [tRNA]_ghrA
RGP35	2225282	2234718	9436	fadD_[none] [none] [none]_cutC
GI37	2296444	2323598	27154	ynfK_[none] [none] [uspE/int]_pntB
RGP38	2330981	2347906	16925	ydgL_[none] [none] [none]_hrpA
RGP39	2357303	2362349	5046	ldhA_[none] [none] [none]_minC
RGP40	2364707	2390932	26225	minE_[IS] [none] [none]_yciB
RGP43	2489971	2500967	10996	aroH_[none] [none] [none]_pbgE
RGP44	2540469	2554164	13695	rrmA_[IS] [none] [IS]_guaA
RGP45	2559537	2589623	30086	xseA_[none] [none] [IS]_hda
P46	2597606	2628239	30633	purC_[IS] [int] [int/tRNA]_pgsA
RGP47	2631740	2679476	47736	uvrY_[IS] [none] [none]_fliE
RGP48	2691615	2707613	15998	fliR_[IS] [none] [IS]_mdtA
GI49	2715566	2778580	63014	mdtC_[none] [int - int] [int]_icd
RGP50	2818167	2830279	12112	rne_[none] [none] [none]_lysP
GI52	2851021	2857563	6542	yjeM_[tRNA] [none] [IS]_nuoN
RGP53	2884460	2916894	32434	pta_[none] [none] [none]_yfcD
RGP55	2943816	2964335	20519	prmB_[none] [none] [none]_der
GI57	3010113	3027542	17429	tadA_[IS] [GC] [IS]_mltD
RGP58	3038419	3047072	8653	fba_[none] [none] [IS]_cycS
GI59	3051939	3062492	10553	purK_[none] [tRNA - tRNA - tRNA - tRNA - tRNA - tRNA - tRNA - tRNA] [tRNA]_gltX
GI60	3114770	3122806	8036	nagC_[tRNA] [tRNA - tRNA - tRNA - tRNA - tRNA] [none]_ubiF
GI61	3149605	3173308	23703	cspE_[none] [GC] [none]_yfiF
GI62	3203004	3209189	6185	yfjD_[none] [tRNA - tRNA - tRNA] [tRNA]_csrA
GI63	3227384	3248032	20648	aas_[IS] [GC] [IS]_yafK
GI64	3275528	3324853	49325	mltC_[tRNA/int] [GC] [IS]_lysS
GI65	3408171	3418481	10310	leuB_[IS] [GC] [IS]_mog
RGP66	3441671	3449514	7843	ytjB_[none] [none] [IS]_deoD
GI67	3464595	3473212	8617	rsmC_[tRNA] [tRNA] [IS]_efp
RGP69	3488172	3495539	7367	surE_[IS] [none] [none]_truD
RGP70	3511905	3534337	22432	yafD_[none] [none] [none]_speA
RGP71	3539110	3546496	7386	sprT_[none] [none] [none]_eno
RGP72	3574061	3577572	3511	panC_[none] [none] [none]_yadH
RGP73	3612885	3667841	54956	csdA_[IS] [none] [IS]_fis
RGP74	3672424	3682381	9957	yhdT_[none] [none] [none]_mreB
GI76	3744421	3785922	41501	ecfL_[none] [GC] [IS]_tyrB
P77	3790046	3841303	51257	dnaB_[IS] [int - tRNA - GC] [none]_zur
RGP79	3880490	3888729	8239	thiH_[none] [none] [none]_malT
RGP81	3949145	3968684	19539	mobB_[IS] [none] [IS]_yjeP
RGP82	4120246	4129476	9230	tpiA_[IS] [none] [IS]_cpxP
RGP83	4132853	4148103	15250	cpxA_[none] [none] [none]_cysE
P85	4182265	4220999	38734	yicC_[int] [int - GC] [none]_trmE
1 The genes of the core genome flanking the RGP sensu lato are indicated in bold.
First, second and third brackets indicate presence or absence of common feature of horizonal genetic transfer in the left part, central part and right part of the RGP sensu lato, respectively.
Abbreviations: tRNA; IS : insertion sequence; int : integrase gene; mob: mobility gene; GC: GC% deviation; none: no common feature of horizonal genetic transfer;
RGP, Region of Genomic Plasticity "sensu stricto"; GI, Genomic island (yellow lines); P, Phage region (red lines);

## Sheet: P_ luminescens
Additional File 2.C : List of regions of genomic plasticity (RGP) in Photorhabdus luminescens TT01 genome
RGP label	RGP_begin	RGP_end	RGP_lenght	features1
P0	6415	30828	24413	gyrB_[none] [mob] [none]_rpmJ/glmS
RGP1	56074	69031	12957	hsrA_[ADNr/IS] [none] [IS]_yjcG
RGP2	75432	79106	3674	yiiM_[none] [none] [none]_trpS
RGP3	98082	122881	24799	pckA_[none] [none] [none]_yhiN
GI3bis	132063	201762	69699	prlC_[tRNA/int] [GC] [none]_glpD
RGP4	207548	214460	6912	gntX_[none] [none] [none]_yhgF
RGP5	226044	247398	21354	phoU_[none] [none] [IS]_glnG
RGP7	266884	288561	21677	gltS_[none] [none] [none]_spoT
GI8	291663	304519	12856	gmk_[IS] [tRNA] [none]_yicG
GI9	328179	402222	74043	yhjD_[IS] [GC] [none]_yhiR
RGP10	411368	424470	13102	dsbA_[IS] [none] [none]_pabA
RGP11	430369	448973	18604	yheT_[IS] [none] [mob]_yheS
GI12	472833	482897	10064	rpoC_[none] [GC] [none]_malM
RGP13	490798	503306	12508	malG_[none] [none] [IS]_malQ
RGP13bis	511849	521060	9211	malT_[none] [none] [IS]_thiH
RGP14	535596	571988	36392	purH_[ADNr] [none] [none]_yjjV
GI15	579162	620268	41106	deoD_[none] [int - GC] [none]_ytjB
RGP17	659158	667408	8250	dnaJ_[none] [none] [none]_nhaA
GI19	725534	744704	19170	recD_[none] [tRNA - tRNA] [tRNA]_mltA
GI22	828648	973783	145135	rpoS_[IS] [GC] [none]_speD
GI23	976364	993589	17225	yacC_[none] [int - int] [none]_yadF
GI24	1012869	1036887	24018	mrcB_[IS] [GC] [none]_hemL
RGP25	1053921	1080594	26673	eno_[none] [none] [none]_mltD
GI26	1085591	1094484	8893	dnaQ_[tRNA] [none] [none]_epd
GI27	1098452	1351430	252978	fba_[none] [mob - mob - int - int - int - int - int - GC] [tRNA/int]_mltC
RGP28	1379815	1432131	52316	yafK_[none] [none] [none]_dinP
RGP31	1484036	1498960	14924	yfiF_[none] [none] [none]_cspE
GI32	1533110	1642788	109678	glnS_[none] [GC] [none]_yfhM
GI33	1684697	1700214	15517	gltX_[tRNA] [tRNA - tRNA - tRNA - tRNA - tRNA - tRNA - tRNA] [none]_kdpE
RGP34	1724850	1740261	15411	sucD_[none] [none] [none]_cydA
GI35	1749948	1762348	12400	ybgF_[tRNA] [tRNA - tRNA - tRNA - tRNA - tRNA - tRNA - tRNA - tRNA] [none]_pnuC
RGP36	1787965	1795520	7555	uvrB_[none] [none] [IS]_ybhK
GI37	1801468	1846168	44700	ybhL_[none] [GC] [none]_folE
RGP39	1878570	1889030	10460	yeeZ_[none] [none] [none]_sdaC
P41	1961111	2083536	122425	mukB_[IS] [none] [IS]_ycbB
GI44	2129833	2194280	64447	yccK_[tRNA/IS] [int - tRNA/int - tRNA - tRNA - tRNA] [none]_flhD
RGP45	2207829	2279736	71907	cheZ_[IS] [none] [none]_flgN
RGP46	2292643	2303698	11055	flgL_[none] [none] [none]_fliR
GI47	2328669	2396273	67604	putP_[none][tRNA - tRNA - tRNA - GC][tRNA]_pgsA
RGP48	2399940	2447130	47190	uvrY_[none] [none] [none]_ychH/prsA?
GI49	2458486	2470120	11634	ychM_[none] [none] [tRNA]_ghrA
RGP52	2536516	2551183	14667	hrpA_[none] [none] [none]_ydgH
RGP53	2555792	2616312	60520	pntB_[none] [none] [none]_ynfM
RGP54	2621452	2774488	153036	ynfY_[IS] [mob - mob - mobC] [none]_tus
GI55	2783045	2787637	4592	add_[none] [GC] [none]_yfeH
GI56	2798011	2848507	50496	nth_[none] [GC] [none]_yciH
RGP57	2864807	2877193	12386	sohB_[none] [none] [IS]_yciK
RGP58	2880371	2900793	20422	rluB_[none] [none] [none]_trpE
GI59	2909092	2924313	15221	trpA_[none] [GC] [none]_yciB
GI60	2949177	2991661	42484	purU_[tRNA] [none] [IS]_xthA
GI61	3010375	3017089	6714	dsbB_[none] [GC] [none]_ydaO
RGP63	3061066	3070818	9752	ycfS(yhnG)_[none] [none] [none]_ydiL
RGP64	3081215	3107567	26352	aroH_[none] [none] [none]_pbgE
RGP65	3124571	3179091	54520	thrS_[none] [none] [none]_yniA
RGP66	3204625	3213887	9262	rrmA_[none] [none] [mob]_guaA
RGP67	3218668	3255369	36701	xseA_[none] [none] [IS]_purC
GI68	3276940	3287449	10509	ppx_[none] [GC] [none]_mdtA
GI69	3295519	3326442	30923	mdtC_[none] [int] [none]_icd
P71	3409291	3545863	136572	yjeM_[tRNA/int][int - tRNA - GC][tRNA]_rscD
RGP72	3560395	3577395	17000	yfaE_[none] [none] [none]_menE
GI73	3614906	3724623	109717	pta_[none] [GC] [IS]_yfcG
RGP75	3753985	3763531	9546	prmB_[none] [none] [none]_yfcN
GI76	3771002	3891659	120657	vacJ_[tRNA] [GC] [IS]_sseB
RGP77	3910265	3924459	14194	hmpA_[none][mob][IS]_glnB
P78	3937684	3963748	26064	yfhD_[none] [none] [none]_yfhL
GI79	3978359	4000606	22247	srmB_[none] [GC] [none]_ung
P80	4006891	4181367	174476	smpB_[none] [int - GC] [tRNA/IS]_lysS
GI81	4190163	4242791	52628	ygfZ_[none] [int - int - GC] [none]_gcvP
GI83	4277274	4283507	6233	phdR_[none] [GC] [none]_ampE
RGP84	4318213	4323479	5266	ilvI_[none] [none] [none]_leuO
RGP85bis	4328274	4334480	6206	leuB_[none] [none] [none]_speB
GI85	4340686	4470767	130081	sprT_[int] [int - int - int - GC] [none]_cysS
RGP86	4476755	4483474	6719	purK_[IS] [none] [none]_ybbP
RGP87	4591028	4625166	34138	sbcC_[IS] [none] [none]_exbD
GI88	4668381	4681010	12629	rpoD_[tRNA] [none] [none]_ecfL
RGP89	4709079	4719836	10757	yhcB/degQ_[IS] [none] [none]_murA
RGP90	4733686	4746008	12322	ptsO_[none] [none] [none]_tldD
RGP91	4761632	4772125	10493	accC_[IS] [none] [IS]_yhdT
RGP92	4777477	4789329	11852	fis_[none] [none] [none]_rpoH
RGP93	4799569	4812391	12822	yhhQ_[IS] [GC] [IS]_frdA
GI94	4831374	4969618	138244	yjdC_[tRNA] [GC] [IS]_yjjU
GI95	4975498	5088835	113337	rsmC_[tRNA] [folD_tRNA - tRNA/int] [IS]_tyrB
RGP96	5093176	5105313	12137	dnaB_[IS] [none] [none]_zur
RGP97	5115942	5131987	16045	lysC_[none] [none] [none]_aceK
GI100	5175988	5229118	53130	yjcD_[IS] [int - int - GC] [tRNA/int]_ampH
RGP101	5238785	5281254	42469	valS_[none] [none] [IS]_deaD
RGP102	5323660	5335932	12272	cysQ_[IS] [none][IS]_rpII….rlmB
GI103	5353935	5359992	6057	yjeS_[none] [tRNA - tRNA] [tRNA]_orn
RGP104	5366284	5381222	14938	yjeP_[none] [none] [IS]_yigL
RGP105	5385534	5400194	14660	recQ_[none] [none] [none]_yigI
RGP107	5446502	5458276	11774	ilvY_[none] [none] [none]_ilvA
RGP108	5525468	5534957	9489	ppc_[none] [none] [IS]_metF
GI109	5554387	5566381	11994	tpiA_[none] [none] [int]_cpxP
GI110	5569740	5610280	40540	cpxA_[none] [GC] [none]_cysE
RGP111	5632567	5638413	5846	mutM_[none] [none] [none]_rpmG
RGP112	5645086	5684304	39218	yicC_[none] [none] [none]_trmE
1 The genes of the core genome flanking the RGP sensu lato are indicated in bold.
First, second and third brackets indicate presence or absence of common feature of horizonal genetic transfer in the left part, central part and right part of the RGP sensu lato, respectively.
Abbreviations: tRNA; IS : insertion sequence; int : integrase gene; mob: mobility gene; GC: GC% deviation; none: no common feature of horizonal genetic transfer;
RGP, Region of Genomic Plasticity "sensu stricto"; GI, Genomic island (yellow lines); P, Phage region (red lines);

## Sheet: P_ asymbiotica
Additional File 2.D: List of regions of genomic plasticity (RGP) in P. asymbiotica ATCC43949 genome
RGP labels	begin	end	lenght	features1
P0	8471	27021	18550	gyrB_[none] [mob] [none]_glmS
GI1	54345	61283	6938	hsrA_[none][tRNA][none]_yjcG
RGP3bis	88633	110612	21979	pckA_[none] [none] [none]_yhiQ
GI3	113991	144165	30174	prlC_[tRNA] [none] [none]_glpD
RGP4	149494	171098	21604	gntX_[none] [none] [none]_ompR
RGP5	179605	188760	9155	phoU_[none] [IS] [none]_glnG
RGP6	195887	226448	30561	typA_[none] [none] [none]_spoT
RGP7bis	230048	241066	11018	gmk_[none] [none] [none]_yicG
GI7	250279	257925	7646	glyS_[tRNA] [none] [none]_yhjK
RGP8	260843	328149	67306	yhjJ_[none] [IS] [IS]_mobB
GI9	345043	356585	11542	yfiK_[none] [GC] [none]_yheS
GI10	384624	393540	8916	rpoC_[none] [GC] [none]_malM
RGP11	401454	424345	22891	malG_[none] [none] [none]_thiH
GI12	442513	452416	9903	purH_[none] [tRNA] [none]_aceB
GI13	458053	552244	94191	aceK_[none] [tRNA - GC] [tRNA]_rsmC
P14	559164	573008	13844	yjjV_[none] [none] [none]_deoC
RGP15	606664	620647	13983	thrC_[none] [none] [none]_nhaA
RGP16	687386	693866	6480	ygdE_[none] [none] [none]_xni
GI17	697167	718011	20844	yqcD_[none] [IS - GC] [none]_yqcA
GI18	759828	766217	6389	gmhB_[none] [IS - tRNA - tRNA - tRNA - GC] [none]_ygcF
GI19	786192	902197	116005	rpoS_[none] [GC] [none]_yfaD
RGP20	917659	923339	5680	mrcB_[none] [none] [none]_hemL
GI21	937276	961411	24135	mazG_[none] [GC] [none]_mltD
GI22	965976	977434	11458	dnaQ_[tRNA] [GC] [none]_cydA
GI23	984925	1121562	136637	fba_[none][int - mob - GC][none]_ ybaL
RGP24	1138671	1143968	5297	ybaP_[none] [none] [none]_purK
GI25	1150205	1241543	91338	folD_[tRNA/int][int - int][IS]_sprT/leuD
GI27	1320913	1382892	61979	gcvP_[none] [GC] [none]_ygfZ
GI28bis	1389326	1395742	6416	recJ_[none] [GC] [none]_prfB
GI28	1399937	1449619	49682	lysS_[tRNA] [none] [tRNA/int]_smpB
GI29	1456148	1474817	18669	ung_[none] [GC] [none]_srmB
P30	1489210	1496452	7242	yfhL_[none] [none] [none]_tadA
RGP32	1512613	1536057	23444	glnB_[none] [none] [none]_hmpA
GI33	1554160	1560474	6314	sseB_[IS] [GC] [none]_ndk
GI35	1598134	1620629	22495	gltX_[tRNA] [tRNA - tRNA - tRNA - tRNA - tRNA - tRNA - tRNA - tRNA - tRNA - tRNA - tRNA - tRNA] [none]_prmB
RGP36	1629676	1642337	12661	trmC_[none] [none] [none]_pdxB
RGP37	1654444	1734065	79621	yfcH_[none] [none] [none]_pta
RGP38	1770102	1781240	11138	menE_[none] [none] [none]_ yfaE
P39	1797477	1884160	86683	rscD_[tRNA][IS - tRNA - GC][tRNA]_yjeM
RGP41	1940921	1950322	9401	ndh_[none] [none] [none]_lolC
GI42	1967622	1990798	23176	icd_[int] [none] [none]_mdtC
RGP43	1998690	2003745	5055	mdtA_[IS] [none] [none]_ppx
RGP45	2026016	2059374	33358	purC_[none] [none] [none]_xseA
RGP47	2089077	2094888	5811	ydjM_[none] [none] [none]_ thrS
RGP48	2113547	2131262	17715	pbgE_[none] [none] [none]_ aroH
GI49	2142648	2163013	20365	ydiL_[IS] [tRNA - tRNA] [none]_norM
GI52	2221592	2265902	44310	xthA_[none] [GC] [tRNA]_purU
RGP53	2304418	2317799	13381	trpE_[none] [none] [IS]_trpS
RGP54	2339518	2378228	38710	yciH_[none] [IS] [none]_nth
RGP55	2390288	2419581	29293	yfeH_[none] [none] [none]_ ydgA
RGP56	2425533	2439666	14133	fumC_[none] [none] [none]_ ynfM
GI57	2444947	2761037	316090	ynfK_[none] [IS - GC] [none]_hrpA
RGP58	2786081	2817085	31004	yoaB_[none] [none] [none]_lpxM
RGP59	2832650	2853933	21283	yceM_[none] [none] [none]_argS
GI60	2863651	2877456	13805	ghrA_[tRNA] [none] [none]_ychM
GI61	2888937	2981220	92283	ychH_[none] [pgsA_tRNA - tRNA - tRNA] [tRNA]_putP
RGP62	3007352	3022094	14742	fliR_[none] [none] [none]_flgL
RGP63	3034093	3083464	49371	flgN_[none] [none] [none]_cheZ
GI64	3098183	3154034	55851	flhD_[none] [tRNA - tRNA - tRNA - tRNA/int_yccK - GC] [none]_yccR
RGP66	3199834	3246374	46540	ycbB_[IS] [none] [IS]_mukB
RGP67	3311712	3320940	9228	ybjG_[none] [none] [none]_hisG
RGP68	3330940	3338117	7177	hisL_[none] [none] [none]_asmA
RGP69	3352947	3389452	36505	folE_[none] [none] [none]_ybhL
GI70	3413779	3421101	7322	pnuC_[none] [tRNA - tRNA - tRNA - tRNA - tRNA - tRNA - tRNA - tRNA - tRNA - tRNA - tRNA - tRNA-mob] [tRNA]_ybgF
GI73	3463644	3653120	189476	kdpE_[none][int - IS - GC][none]_glnS
P75	3665225	3705355	40130	nagC_[tRNA] [tRNA - tRNA - tRNA - tRNA - tRNA] [none]_ubiF
RGP76	3731250	3739731	8481	cspE_[none] [none] [none]_ygaZ
RGP79	3799781	3831540	31759	dinP_[none] [none] [none]_yafK
RGP80	3837077	3844187	7110	fadE_[none] [none] [IS]_lysA
GI81	3865703	3982843	117140	mltC_[tRNA] [int - int - int - GC] [none]_gsk
RGP82	4044716	4080795	36079	dxs_[none] [none] [none]_pgpA
RGP84	4106621	4118958	12337	sbcC_[none] [none] [none]_exbD
RGP85	4143603	4153246	9643	yqiC_[none] [none] [none]_rfaE
P86	4172023	4232256	60233	rpoD_[tRNA/int] [none] [none]_ecfL
RGP87	4261345	4271293	9948	degQ_[IS] [none] [none]_murA
RGP88	4284756	4294323	9567	ptsO_[none] [none] [none]_tldD
RGP89	4316240	4328572	12332	fis_[none] [none] [none]_rpoH
RGP90	4334412	4350534	16122	yhhL_[none] [none] [none]_frdA
GI91	4367636	4511765	144129	yjdC_[tRNA/IS] [GC] [ADNr]_hemG
RGP93	4545153	4551213	6060	yjcE_[none] [none] [none]_tyrB
RGP94	4563939	4576850	12911	dnaB_[none] [none] [none]_zur
P95	4586482	4638249	51767	lysC_[none] [int - int - int - GC] [tRNA/int]_ampH
RGP96bis	4647819	4656644	8825	valS_[IS] [none] [none]_ yjgD
RGP96	4666253	4684778	18525	yhbS_[none] [none] [none]_ deaD
RGP97	4726712	4735004	8292	cysQ_[none] [none] [none]_rpII
RGP98	4761077	4772583	11506	yjeP_[none] [none] [IS]_ yigL
RGP99	4821479	4833173	11694	ilvY_[none] [none] [none]_ilvA
GI100	4843597	4850488	6891	hdfR_[none][tRNA - tRNA - tRNA][IS]_yrdA
P103	4932416	4964221	31805	tpiA_[none] [GC] [int]_cpxP
GI104	4967561	5005263	37702	cpxA_[none] [GC] [none]_cysE
RGP105	5016941	5030551	13610	rfaC_[none] [none] [none]_rpmG
RGP106	5038501	5060205	21704	yicC_[none] [none] [none]_trmE
1 The genes of the core genome flanking the RGP sensu lato are indicated in bold.
First, second and third brackets indicate presence or absence of common feature of horizonal genetic transfer in the left part, central part and right part of the RGP sensu lato, respectively.
Abbreviations: tRNA; IS : insertion sequence; int : integrase gene; mob: mobility gene; GC: GC% deviation; none: no common feature of horizonal genetic transfer;
RGP, Region of Genomic Plasticity "sensu stricto"; GI, Genomic island (yellow lines); P, Phage region (red lines);
