# Supplementary material for: Units of plasticity in bacterial genomes: new insight from the comparative genomics of two bacteria interacting with invertebrates, Photorhabdus and Xenorhabdus
Source: BMC Genomics. 2010 Oct 15;11:568. doi: 10.1186/1471-2164-11-568 (PMC3091717; doi:10.1186/1471-2164-11-568)
Supplement: Additional File 5 — List of modules in the P. luminescens TT01 (Pl), P. asymbiotica ATCC43949 (Pa), X. nematophila ATCC19061 (Xn) and X. bovienii SS-2004 (Xb) genomes and their distribution in the Yersinia pestis CO92 (Yp), Salmonella enterica subsp. enterica Typhi CT18 (St), Erwinia carotovora subsp. atroseptica SCRI1043 (Eca) and E. coli K12 (Eco) genomes. A table listing the modules. [file 1471-2164-11-568-S5.XLS]

## Sheet: P. asymbiotica
Additional File 5.D : RGP modularisation in Photorhabdus asymbiotica ATCC43949 genome and module distribution in Photorhabdus luminescens TT01, Xenorhabdus nematophila ATCC19061, Xenorhabdus bovienii SS-2004, Yersinia pestis CO92 (Y.pestis CO92), Yersinia pseudotuberculosis IP_31758 (Y.pseud IP31758), Salmonella enterica subsp. enterica serovar Typhi (S.enter. Typhi), Erwinia carotovora subsp. at…
(Legend: Conseved modules are in green box, modules with 25% to 80% homologous genes are in yellow box and missing modules are in red box; Abbreviations: RGP, Region of Genomic Plasticity; GI, Genomic island; P, Phage module).
label	module	begin	end	lenght	description	function	P. luminescens TT01	X. nematophila ATCC19061	X. bovienii SS-2004	Y.pestis CO92	S.enter. Typhi	E.carot SCRI1043	E.coli K12
P0	P0_PA_a	21426	27021	5595	protein of unknown function; Phage tail protein; Hypothetical protein; Phage repressor protein cI; DNA-invertase HIN; protein of unknown function; conserved protein of unknown function; protein of unknown function; Side tail fiber protein homolog from lambdoid prophage e14 (Fragment)	phage component	core genome			-	-	-	-
	P0_PA_b	16140	21135	4995	putative YcfA protein, phage protein-related; Side tail fiber protein homolog from lambdoid prophage e14 (Fragment); Tail fiber protein of bacteriophage; Phage tail protein; Phage baseplate assembly protein; Phage baseplate assembly protein; Baseplate assembly protein V (GpV)	phage component	P0_PL_b	P26_XN_f	P22bis_XB_r	-	+	+	-
	P0_PA_c	8471	15080	6609	Ogr protein; transcriptional activator for bacteriophage P2 late genes; Putative bacteriophage late gene regulator; Phage tail protein; Phage tail protein; Phage tail protein; Phage tail protein; Major phage tail tube protein; Major phage tail sheath protein	phage component	P0_PL_a	P26_XN_g	P22bis_XB_p	-	+	+	-
GI1	GI1_PA_a	54345	61283	6938	protein of unknown function; protein of unknown function; conserved protein of unknown function; protein of unknown function; protein of unknown function; conserved protein of unknown function; conserved protein of unknown function; protein of unknown function; conserved protein of unknown function; protein of unknown function; putative Serine O-acetyltransferase; protein of unknown function; con…	unknown				-	-	-	-
RGP3bis	RGP3bis_PA_a'	108580	110612	2032	universal stress protein A; NADP-specific glutamate dehydrogenase (NADP-GDH)	metabolism	core genome	core genome	core genome	+	+/-	+	+/-
	RGP3bis_PA_a	105819	107767	1948	protein of unknown function; putative membrane protein; conserved protein of unknown function; conserved protein of unknown function; protein of unknown function	unknown	RGP1_PL_b			+/-	-	-	-
	RGP3bis_PA_b	101805	105326	3521	putative oxidoreductase with FAD/NAD(P)-binding domain; Low-affinity inorganic phosphate transport protein (Fragment) (modular protein); Low-affinity inorganic phosphate transporter; universal stress protein B	metabolism	core genome	core genome	core genome	+	+	+	+
	RGP3bis_PA_c	96316	101765	5449	cyanate lyase (cyanate hydrolase) (cyanase); putative monooxygenase; protein of unknown function; Prolyl aminopeptidase; hypothetical protein; hypothetical protein; protein of unknown function	metabolism	RGP3_PL_b			-	-	-	-
	RGP3bis_PA_d	88633	96292	7659	putative two-component response regulator; putative secreted protein; protein of unknown function; alpha-dextrin endo-1,6-alpha-glucosidase precursor (pullulanase precursor); protein of unknown function	environment interaction	RGP3_PL_a			-	-	-	-
GI3	GI3_PA_a	140900	144165	3265	conserved hypothetical protein; conserved hypothetical protein; conserved protein of unknown function; protein of unknown function; Membrane protein	unknown				-	-	-	-
	GI3_PA_b	130958	140779	9821	Mannonate dehydratase (D-mannonate hydrolase); Uxu operon transcriptional regulator; conserved protein of unknown function; Similar to dicarboxylate transport system; Similar to 2,3-diketo-L-gulonate TRAP transporter large permease protein yiaN of E. coli; D-mannonate oxidoreductase (fructuronate reductase); uronate isomerase (glucuronate isomerase) (uronic isomerase); 2-dehydro-3-deoxygluconokin…	metabolism	GI3bis_PL_d			+/-	+/-	+/-	+/-
	GI3_PA_c	121409	130762	9353	protein of unknown function; conserved hypothetical protein; conserved hypothetical protein; conserved hypothetical protein; conserved hypothetical protein; Similar to deoxycytidylate deaminase-related protein; hypothetical protein	unknown	GI3bis_PL_c			-	-	-	-
	GI3_PA_d	113991	121345	7354	protein of unknown function; conserved hypothetical protein; Crystalline inclusion protein CipB; L-arginine:lysine amidinotransferase; conserved hypothetical protein; conserved hypothetical protein; conserved hypothetical protein	metabolism / host interaction	GI3bis_PL_c			-	-	-	-
RGP4	RGP4_PA_a	167939	171098	3159	putative hypothetical phage protein; putative cysteine desulfurase (NifS protein homolog); Similarities with transporter protein	metabolism/phage components	RGP25_PL_a			+	-	-	-
	RGP4_PA_b	157600	167352	9752	membrane protein of unknown function; protein of unknown function; Biotin biosynthesis protein BioH; Putative addiction system toxin (fragment); putative protein gp48 from prophage N15; putative DNA-binding transcriptional regulator; ferrous iron transport protein B; ferrous iron transport protein A; Putative transcription accessory factor; contains S1 RNA-binding domain; low abundance protein (b…	environment interaction/ phage components	RGP4_PL_b	RGP96_XN_a	RGP3_XB_b	+	+	+/-	+
	RGP4_PA_c	149494	157493	7999	protein of unknown function; putative tyrosyl-tRNA synthetase 2 (tyrosine--tRNA ligase); protein of unknown function; protein of unknown function; conserved protein of unknown function; putative Phytanoyl-CoA dioxygenase; protein of unknown function; protein of unknown function; protein of unknown function; protein of unknown function	unknown	RGP4_PL_b			-	-	-	-
RGP5	RGP5_PA_a	182133	188760	6627	protein of unknown function; transposase; protein of unknown function; transposase; conserved hypothetical protein; protein of unknown function; conserved hypothetical protein; oxygen-independent coproporphyrinogen III oxidase (coproporphyrinogenase) (coprogen oxidase); Centromere protein J (CENP-J) (fragment); protein of unknown function; hypothetical protein	metabolism	RGP5_PL_c	RGP95_XN_a	core genome	+/-	+/-	+/-	+/-
	RGP5_PA_b	179605	181992	2387	putative binding protein component of ABC transporter; putative amino acid permease component of ABC transporter; putative amino acid permease component of ABC transporter	metabolism	RGP5_PL_a	RGP95_XN_c	RGP4_XB_a	+	-	+	-
RGP6	RGP6_PA_a	212263	226448	14185	ATP-dependent DNA helicase; putative fimbriae regulatory recombinase protein FimB of Escherichia coli, involved in phase variation; regulator for FimA in Escherichia coli (modular protein); protein of unknown function; putative Similarities with type 1 fimbrial protein; protein of unknown function; Some similarities with putative fimbrial chaperone; conserved exported protein of unknown function;…	host interaction	RGP7_PL_b RGP7_PL_c RGP7_PL_d			-	-	-	-
	RGP6_PA_b	209055	211301	2246	putative Fic protein family (Filamentation induced by cAMP protein Fic); Negative regulator of translation RelB protein; putative RelE-like protein (stability protein StbE_like); fragment of conserved hypothetical protein (part 2); fragment of conserved hypothetical protein (part 1); putative toxin-antitoxin system	environment interaction/ unknown	RGP7_PL_a			-	-	-	-
	RGP6_PA_c	198975	208753	9778	D-Tyr-tRNATyr deacylase; Putative acetyltransferase (by similarity); protein of unknown function; putative DNA-damage-inducible protein; conserved protein of unknown function; protein of unknown function; putative Similar to exported protein YicH of Escherichia coli; putative 4-hydroxyphenylacetate 3-monooxygenase, oxygenase component HpaB; putative transporter; Sodium/glutamate symport carrier p…	metabolism	RGP7_PL_a	core genome	core genome	+	+	+	+
	RGP6_PA_d	195887	198685	2798	putative membrane protein; putative Similar to carbon starvation protein A; transmembrane protein	environment interaction				-	-	-	-
RGP7bis	RGP7bis_PA_a	237254	241066	3812	putative gp48 proteins of Bacteriophage N15; conserved protein of unknown function; protein of unknown function; putative CcdB-like toxin protein; putative CcdA protein; NAD(+)-dependent DNA ligase B	phage components				-	-	-	-
	RGP7bis_PA_b	230048	236610	6562	conserved protein of unknown function; protein of unknown function; conserved exported protein of unknown function; conserved exported protein of unknown function; fragment of conserved hypothetical protein (part 2); fragment of conserved hypothetical protein (part 1)	unknown	GI8_PL_a			-	-	-	-
GI7	GI7_PA_a	250279	252057	1778	protein of unknown function; protein of unknown function; protein of unknown function; exported protein of unknown function	unknown				-	-	-	-
	GI7_PA_b	252159	257925	5766	Periplasmic dipeptide transport protein precursor DppA;;Dipeptide transport system permease protein DppB;;Dipeptide transport system permease protein DppC;;Dipeptide transport ATP-binding protein dppD;;Dipeptide transport ATP-binding protein dppF;;protein of unknown function	metabolism				+	+	+	+
RGP8	RGP8_PA_a	326725	328149	1424	putative deaminase/amidohydrolase with metallo-dependent hydrolase domain	environment interaction		RGP44_XN_m		-	-	-	-
	RGP8_PA_b	322219	326315	4096	protein of unknown function;;Required for utilization of DNA as a sole source of carbon and energy (by similarity);;glutathione oxidoreductase (GR) (GRase);;protein of unknown function;;putative transposase;;transposase (fragment)	metabolism	core genome	core genome	core genome	+	+	+	+
	RGP8_PA_c	298797	321972	23175	putative VgrG protein(probable component of SST VI cluster); Conserved hypothetical protein with ImpA domain(probable component of SST VI cluster); putative SST VI secretion system component (IcmF-related protein); Conserved hypothetical protein with ImpA domain(probable component of SST VI cluster); conserved hypothetical protein (putative SST VI secretion system component); conserved hypothetic…	host interaction	RGP9_PL_d RGP9_PL_f	RGP99_XN_b	GI7_XB_c	+	-	+	-
	RGP8_PA_d	289015	298794	9779	conserved hypothetical protein; protein of unknown function; protein of unknown function; protein of unknown function; Transposase, IS630 family; exported protein of unknown function; conserved protein of unknown function; protein of unknown function; protein of unknown function; protein of unknown function; conserved protein of unknown function; conserved protein of unknown function	unknown				-	-	-	-
	RGP8_PA_f	279762	289022	9260	protein of unknown function; hypothetical protein; conserved protein of unknown function; conserved protein of unknown function; Chromosomal replication initiator protein dnaA 2 (fragment); hypothetical protein; hypothetical protein; conserved hypothetical protein; putative VgrG protein	unknown	RGP46_PL_a			-	-	-	-
	RGP8_PA_g	272071	279733	7662	Similar to AidA protein of Ralstonia solanacearum; protein of unknown function; putative AidA; protein of unknown function; putative AidA; protein of unknown function; putative transcription regulator SdiA of Escherichia coli; Putative AidA protein; putative transcription regulator SdiA of Escherichia coli	environment interaction				-	-	-	-
	RGP8_PA_h	265201	271285	6084	Hemolysin PhlA (Tpsa); PhlB hemolysin secretion/activation protein (TpsB protein)	host interaction	RGP9_PL_b	RGP99_XN_c	GI7_XB_b	+	-	-	-
	RGP8_PA_i	260843	264758	3915	membrane protein of unknown function; conserved protein of unknown function; putative 4-oxalocrotonate tautomerase; conserved hypothetical protein; putative inner membrane protein; protein of unknown function; conserved protein of unknown function	metabolism				-	-	-	-
GI9	GI9_PA_a	350983	356585	5602	putative Hcp protein;;conserved protein of unknown function;;Similar to putative membrane protein (fragment);;conserved hypothetical protein;;putative Similar to membrane protein;;putative membrane protein (fragment);;putative membrane protein;;putative membrane protein;;putative Similar to membrane protein;;putative Similar to LysR-family trancsriptional regulator	metabolism	RGP11_PL_b			+/-	-	+/-	-
	GI9_PA_b	345043	350762	5719	protein of unknown function;;Taurine import ATP-binding protein tauB 1 (fragment);;taurine transporter subunit ; ATP-binding component of ABC superfamily (fragment);;taurine dioxygenase, 2-oxoglutarate-dependent (fragment);;putative fused PTS enzymes: IIB component ; IIC component;;putative PTS component; possibly regulatory;;conserved hypothetical protein;;protein of unknown function;;protein of…	metabolism	RGP11_PL_a			-	+/-	-	+/-
GI10	GI10_PA_a	387185	393540	6355	conserved hypothetical protein;;conserved hypothetical protein;;putative Nifs family aminotransferase;;protein of unknown function;;conserved hypothetical protein;;conserved hypothetical protein;;conserved hypothetical protein;;putative lipopolysaccharide 1,6-galactosyltransferase (UDP-D-galactose--(Glucosyl)lipopolysaccharide-alpha-1, 3-D-galactosyltransferase), RfaB protein of Escherichia coli	metabolism	RGP12_PL_a			-	-	-	-
	GI10_PA_b	384624	386372	1748	Some similarities with a protein of bacteriophage;;transcriptional regulator;;putative transcriptional regulator;;Predicted protein;;PemK-like protein	phage components				-	-	-	-
RGP11	RGP11_PA_a	422213	424345	2132	conserved hypothetical protein;;Conserved hypothetical protein;;protein of unknown function;;conserved protein of unknown function	unknown	RGP13bis_PL_b			-	-	-	-
	RGP11_PA_b	416571	421398	4827	protein of unknown function;;protein of unknown function;;protein of unknown function;;protein of unknown function;;putative 4-aminobutyrate transaminase;;Putative deshydrogenase;;Putative hydrolase;;putative transport protein.	metabolism	RGP13bis_PL_b	RGP90_XN_b	RGP79_XB_a	-	-	-	-
	RGP11_PA_c	415376	416572	1196	putative multidrug resistance proteins.	drug resistance	RGP13bis_PL_b			+	-	+	+
	RGP11_PA_d	407603	415239	7636	4-alpha-glucanotransferase (amylomaltase);;maltodextrin phosphorylase;;protein of unknown function;;protein of unknown function;;positive regulator of mal regulon	metabolism	core genome	core genome	RGP79_XB_a	+	+	+/-	+
	RGP11_PA_e	401454	407466	6012	putative Similarities with integral membrane protein;;Arginase/agmatinase/formimionoglutamate hydrolase;;protein of unknown function;;protein of unknown function;;Complete genome; segment 16/17 (fragment);;protein of unknown function;;Complete genome; segment 16/17 (fragment);;protein of unknown function;;protein of unknown function;;protein of unknown function;;protein of unknown function;;prote…	metabolism/ unknown				-	-	-	-
GI12	GI12_PA_a	448809	452416	3607	homoserine O-succinyltransferase (homoserine O-transsuccinylase) (HTS);;conserved protein of unknown function;;Phage major capsid protein, HK97 family (fragment);;conserved membrane protein of unknown function;;conserved protein of unknown function;;Similar to putative membrane protein (fragment);;protein of unknown function	phage components/ metabolism				+/-	-	-	-
	GI12_PA_b	442513	448589	6076	protein of unknown function;;protein of unknown function;;protein of unknown function;;conserved protein of unknown function;;protein of unknown function;;protein of unknown function;;conserved protein of unknown function;;protein of unknown function;;conserved protein of unknown function;;protein of unknown function;;putative Serine O-acetyltransferase;;protein of unknown function;;conserved pro…	unknown				-	-	-	-
GI13	GI13_PA_a	545960	552244	6284	Putative beta lactamase/homoserine lactonase;;conserved protein of unknown function;;protein of unknown function;;protein of unknown function;;membrane protein of unknown function	environment interaction				-	-	-	-
	GI13_PA_b	540859	545697	4838	putative 4-hydroxyphenylacetate 3-monooxygenase, oxygenase component HpaB;;Enterochelin esterase;;alkaline phosphatase precursor (APASE)	metabolism	GI95_PL_a			-	-	-	-
	GI13_PA_c	535726	540296	4570	protein of unknown function;;protein of unknown function;;protein of unknown function;;putative monoamine regulon transcriptional regulator MoaR;;putative amino acid permease;;conserved hypothetical protein	metabolism	GI95_PL_b			-	+	-	-
	GI13_PA_d	524876	535714	10838	protein of unknown function;;conserved hypothetical protein;;conserved hypothetical protein;;putative glycosyltransferase;;inosine-uridine preferring nucleoside hydrolase (IU-nucleoside hydrolase) (purine nucleosidase);;putative LuxR family transcriptional regulators;;Highly similar to probable oxidoreductase;;conserved hypothetical protein;;Phenylacetaldehyde dehydrogenase (PAD);;protein of unkn…	metabolism	GI95_PL_c			-	-	-	-
	GI13_PA_e	507711	524736	17025	Lichenysin synthetase B;;Polyketide synthase modules and related protein;;Non-ribosomal peptide synthetase;;peptide deformylase;;putative SAM-dependent methyltransferase;;putative transcription regulator and to restriction enzyme control elements (fragment);;putative sugar fermentation stimulation protein B (Ner-like protein) of Escherichia coli (Pln protein of Photorhabdus luminescens);;protein …	antibiotic synthesis				-	-	-	-
	GI13_PA_f	502470	507435	4965	protein of unknown function;;protein of unknown function;;protein of unknown function;;conserved protein of unknown function;;conserved protein of unknown function;;protein of unknown function;;protein of unknown function;;protein of unknown function;;protein of unknown function;;protein of unknown function;;Integrator complex subunit 2 (fragment)	unknown				-	-	-	-
	GI13_PA_g	493316	502473	9157	putative TpsB protein (fragment);;TpsA-related protein	host interaction	duplicated region in PL and PA		GI31_XB_b	-	-	+/-	-
	GI13_PA_h	487299	492769	5470	putative biotin carboxylase;;putative Allophanate hydrolase;;putative lactam utilization protein;;Uncharacterized membrane protein ycsG	metabolism	GI95_PL_e	core genome	RGP12_XB_a	+/-	+/-	+/-	+/-
	GI13_PA_i	481794	486125	4331	Transcriptional regulatory protein;;O-methyltransferase, family 3;;Transcriptional regulator, XRE family;;protein of unknown function;;conserved hypothetical protein;;Protein RtcB	unknown				-	-	-	-
	GI13_PA_j	470261	481491	11230	conserved protein of unknown function;;putative cytoplasmic protein;;putative ATPase involved in DNA repair;;putative type II restriction enzyme, methylase subunit;;putative cytoplasmic protein	recombination				-	+	-	-
	GI13_PA_k	458053	469735	11682	conserved hypothetical protein;;acetate operon repressor;;Conserved hypothetical protein; putative transmembrane protein with putative peptidase domain;;Conserved hypothetical protein; putative transmembrane protein with putative hydrolase domain;;Conserved hypothetical protein; putative transmembrane domain;;Conserved hypothetical protein;;Conserved hypothetical protein ; putative Acyl-CoA dehyd…	metabolism	GR97_PL_b			-	-	-	-
P14	P14_PA_a	559164	573008	13844	protein of unknown function;;putative hypothetical transport protein, NupC family protein, YeiM of Escherichia coli;;conserved protein of unknown function;;Complete genome; segment 16/17;;protein of unknown function;;conserved protein of unknown function;;Complete genome; segment 16/17;;putative Complete genome; segment 16/17;;conserved protein of unknown function;;Complete genome; segment 16/17;…	Phage component	RGP104_PL_a			-	-	-	-
RGP15	RGP15_PA_a	613151	620647	7496	putative Similarities with the C-terminal region of porin;;6-phospho-beta-glucosidase B;;beta-glucoside-specific phosphotransferase system-dependent permease;;Cryptic beta-glucoside bgl operon antiterminator;;PTS system beta-glucoside-specific EIIBCA component (EIIBCA-Bgl) (EII- Bgl) [Includes: Beta-glucoside-specific phosphotransferase enzyme IIB component (PTS system beta-glucoside-specific EII…	metabolism	RGP17_PL_a			-	-	+	+
	RGP15_PA_b	606664	609950	3286	galactose-1-phosphate uridylyltransferase;;galactokinase;;conserved hypothetical protein; putative inner membrane protein associated with acetate transport;;protein of unknown function;;protein of unknown function	metabolism	core genome			+	+	+	+
RGP16	RGP16_PA_a	687386	693866	6480	Alkaline metalloprotease precursor PrtA;;Proteinase inhibitor Inh precursor;;ATP-binding protein PrtB;;Membrane Fusion Protein PrtC;;Outer membrane protein PrtD	environment interaction	core genome	RGP86_XN_b	GI10_XB_g	+/-	-	+	-
GI17	GI17_PA_a	707711	718011	10300	Transposase, IS630 family;;protein of unknown function;;protein of unknown function;;ABC transporter related;;protein of unknown function;;putative Orn/DAP/Arg decarboxylase 2;;putative o-succinylbenzoate--CoA ligase;;protein of unknown function;;putative NikO protein	metabolism				-	-	-	-
	GI17_PA_b	697167	707462	10295	protein of unknown function;;Lipoprotein E precursor (Outer membrane protein P4) (OMP P4);;protein of unknown function;;protein of unknown function;;putative Histidinol-phosphate transaminase;;protein of unknown function;;protein of unknown function;;protein of unknown function;;protein of unknown function;;protein of unknown function;;protein of unknown function;;YqkA;;protein of unknown function	unknown				-	-	-	-
GI18	GI18_PA_a	759828	766217	6389	conserved protein of unknown function;;protein of unknown function;;protein of unknown function;;conserved protein of unknown function;;protein of unknown function;;conserved protein of unknown function;;protein of unknown function;;putative Serine O-acetyltransferase;;protein of unknown function;;conserved protein of unknown function;;conserved protein of unknown function;;conserved protein of u…	unknown				-	-	-	-
GI19	GI19_PA_a	896008	902197	6189	putative amidase, S-adenosylmethionine decarboxylase proenzyme, spermidine synthase (putrescine aminopropyltransferase), hypothetical protein, Blue copper oxidase CueO precursor, putative hypoxanthine phosphoribosyltransferase of Escherichia coli, toxin of the ChpB-ChpS toxin-antitoxin system, putative Protein pemI	host interaction /environment interaction						+/-
	GI19_PA_a'	887993	895957	7964	putative membrane protein; membrane protein of unknown function; Putative membrane protein (fragment); conserved membrane protein of unknown function; putative membrane protein; Putative membrane protein; Highly similar to Hcp protein; protein of unknown function; putative membrane protein; conserved membrane protein of unknown function; conserved protein of unknown function; conserved membrane p…	unknown				+/-	-	+	-
	GI19_PA_b	885704	887572	1868	putative enterotoxin encoded by the ast gene of Aeromonas hydrophila	host interaction				-	-	-	-
	GI19_PA_c	878857	885623	6766	Putative aga operon transcriptional repressor; Subunit required for full activity and stabilty of the ketose bisphosphate aldolase KbaY; Putative tagatose-6-phosphate ketose/aldose isomerase; PTS system, N-acetylgalactosamine-specific IIB component 2 (EIIB-AGA') (N-acetylgalactosamine-permease IIB component 2) (Phosphotransferase enzyme II, B component 2); PTS system, N-acetylgalactosamine-specif…	metabolism	RGP22_PL_m			+	+/-	-	+
	GI19_PA_d	875680	878455	2775	Weakly similar to phospholipase A1 (modular protein); beta-lactamase class C (cephalosporinase)	drug resistance	RGP22_PL_m			-	-	-	-
	GI19_PA_e	866021	874068	8047	ABC transporter ATP-binding protein AfuC; Permease component of transport system for ferric iron, AfuB protein; Periplasmic ferric iron-binding protein AfuA; Regulatory protein UhpC; Two-component sensor histidine kinase UhpB, phosphorylates UhpA; Two-component response regulator. Hexose phosphate transport system regulatory protein UhpA.	environment interaction	RGP22_PL_k		RGP70_XB_d	+/-	+/-	+	+/-
	GI19_PA_f	861160	865838	4678	fragment of Lysine--tRNA ligase (part 1); fragment of Lysine--tRNA ligase (part 2); putative transporter; protein of unknown function	metabolism	RGP87_PL_c			-	-	-	-
	GI19_PA_g	851058	860370	9312	exported protein of unknown function; protein of unknown function; PaaA; PaaB; putative Permease, drug/metabolite transporter superfamily; protein of unknown function; putative metalloprotease ypwA; Glyoxalase; conserved hypothetical protein; putative TetR-family regulatory protein; protein of unknown function; protein of unknown function	environment interaction				-	-	-	-
	GI19_PA_h	849084	851273	2189	putative efflux pump; exported protein of unknown function	drug resistance	RGP22_PL_i			-	-	-	-
	GI19_PA_i	847203	848923	1720	putative lipoprotein; putative lipoprotein; putative lipoprotein	unknown	core genome	P75_XN_b	RGP70_XB_c	+	-	+	-
	GI19_PA_j	840600	845224	4624	formate dehydrogenase, cytochrome B556(FDO) subunit (formate dehydrogenase-O gamma subunit) (FDH-Z gamma subunit) (aerobic formate dehydrogenase cytochrome B556 subunit); formate dehydrogenase-O, iron-sulfur subunit (formate dehydrogenase-O beta subunit) (FDH-Z beta subunit) (aerobic formate dehydrogenase iron-sulfur subunit); Formate dehydrogenase, nitrate-inducible, major subunit (Formate dehyd…	metabolism	RGP112_PL_c			+	+	+	+
	GI19_PA_k	833186	839950	6764	Similarities with MutT protein; putative adenylosuccinate synthetase; putative phosphoglycolate phosphatase; conserved hypothetical protein; putative phosphoribosylformimino-5-aminoimidazole carboxamide ribotide isomerase; putative transporter	metabolism	RGP22_PL_h	RGP48_XN_a		-	-	-	-
	GI19_PA_l	824231	832684	8453	Major fimbrial subunit polypeptide, MrfA; Fimbrial pilin protein precursor, MrfB; Outer membrane usher protein MrfC; Periplasmic fimbrial chaperone precursor, MrfD; Fimbrial minor pilin protein precursor, MrfX; Minor fimbrial subunit protein, MrfE; Minor fimbrial subunit protein, MrfF; Minor fimbrial subunit protein, MrfG protein; Fimbrial adhesin, MrfH; Repressor of motility, MrfJ; protein of un…	host interaction	RGP22_PL_f GR11_PL_d	RGP80_XN_a	RGP66_XB_a	-	-	-	-
	GI19_PA_m	814500	821959	7459	conserved protein of unknown function; conserved protein of unknown function; conserved protein of unknown function; conserved exported protein of unknown function; putative lipase (fragment); conserved exported protein of unknown function; putative lipase (fragment); conserved exported protein of unknown function; Pdl2; protein of unknown function; conserved hypothetical protein; HipA domain pro…	environment interaction				-	-	-	-
	GI19_PA_n	803769	813348	9579	conserved protein of unknown function; conserved protein of unknown function; conserved hypothetical protein; conserved protein of unknown function; Complete genome; segment 3/17; conserved protein of unknown function; protein of unknown function	unknown	RGP22_PL_d	GI78_XN_a GI78_XN_b	RGP73_XB_e	-	+	-	+
	GI19_PA_o	797272	803646	6374	DNA-binding transcriptional activator; L-fuculokinase; L-fucose isomerase; L-fucose transporter; L-fuculose-1-phosphate aldolase	metabolism				-	-	-	-
	GI19_PA_p	791997	796450	4453	conserved protein of unknown function;;conserved hypothetical protein;;protein of unknown function;;conserved protein of unknown function	unknown	RGP22_PL_b			-	-	-	-
	GI19_PA_q	786192	791526	5334	protein of unknown function;;protein of unknown function;;protein of unknown function;;protein of unknown function;;tRNA-(MS[2]IO[6]A)-hydroxylase;;DNA mismatch repair protein MutS	recombination				-	-	-	-
RGP20	RGP20_PA_a	917659	923339	5680	protein of unknown function; conserved hypothetical protein; putative pyocin S3 immunity protein; pyocin S3 immunity protein; putative carbonic anhydrase; putative Virulence-associated protein B	unknown				-	-	-	-
GI21	GI21_PA_a	956876	961411	4535	protein of unknown function; conserved hypothetical protein; protein of unknown function; protein of unknown function; conserved hypothetical protein; protein of unknown function; exported protein of unknown function	metabolism	RGP25_PL_c			-	-	-	-
	GI21_PA_b	950575	956534	5959	hypothetical protein; fragment of Conserved hypothetical protein (part 1); fragment of Conserved hypothetical protein (part 2); Similar to Inositol-1-monophosphatase; Putative biotin synthase-related enzyme; protein of unknown function; Similarities with transporter	unknown	RGP25_PL_c			-	-	-	-
	GI21_PA_c	945114	950083	4969	putative sugar fermentation stimulation protein B (Ner-like protein) of Escherichia coli (Pln protein of Photorhabdus luminescens); transcriptional regulator; transcriptional regulator; putative sodium:sulfate symporter-family protein; protein of unknown function	unknown	RGP25_PL_b			-	-	-	-
	GI21_PA_cbis	941752	944742	2990	CTP synthetase; Enolase (2-phosphoglycerate dehydratase) (2-phospho-D-glycerate hydro-lyase)	environment interaction
	GI21_PA_d	939583	941275	1692	Complete genome; segment 16/17; Complete genome; segment 16/17; conserved protein of unknown function	metabolism	RGP104_PL_a			-	-	-	-
	GI21_PA_e	937276	939197	1921	protein of unknown function; membrane protein of unknown function; putative ABC transporter; putative ABC-type transporter,	unknown				-	-	-	-
GI22	GI22_PA_a	973712	977434	3722	protein of unknown function; Arylsulfatase; conserved exported protein of unknown function; conserved protein of unknown function; protein of unknown function; DoxD-like family protein	host interaction /environment interaction				-	-	-	-
	GI22_PA_b	965976	973181	7205	putative sugar fermentation stimulation protein B (Ner-like protein), Transposase, IS630 family; conserved protein of unknown function; conserved protein of unknown function; Putative transcriptional regulator, LuxR family; transketolase 1	unknown	GI26_PL_a			-	-	-	-
GI23	GI23_PA_a1	1119256	1121562	2306	protein of unknown function;;protein of unknown function;;protein of unknown function;;protein of unknown function;;putative transmembrane protein	unknown
	GI23_PA_a2	1113140	1118725	5585	4'-phosphopantetheinyl tranferase;;PhfB protein;;Outer membrane usher protein precursor;;Putative fimbrial chaperone protein precursor;;PhfS protein	unknown	GI27_PL_d			-	-	-	+/-
	GI23_PA_a3	1105653	1112395	6742	Rhs-family protein;;Conserved hypothetical protein;;VgrG protein ; putative type VI secretion system component	host interaction				-	-	+	-
	GI23_PA_a4	1077908	1105648	27740	Tyrosine recombinase xerC 2;;protein of unknown function;;DnaG primase-like;;putative phage regulatory protein;;conserved protein of unknown function;;conserved hypothetical protein;;hypothetical protein;;Putative membrane protein (fragment);;Fibril-forming collagen alpha chain (Fragment) (fragment);;exported protein of unknown function;;protein of unknown function;;Int;;protein of unknown functi…	host interaction / recombination				-	-	+	-
	GI23_PA_d	1064086	1074999	10913	regulator of the 4HPA-hydroxylase operon;;4-hydroxyphenylacetate permease;;2,4-dihydroxyhept-2-ene-1,7-dioic acid aldolase;;2-oxo-hepta-3-ene-1,7-dioic acid hydratase;;succinate-semialdehyde dehydrogenase;;putative Similarities with MFS transporter;;5-carboxymethyl-2-hydroxy-muconic acid isomerase;;3,4-dihydroxyphenylacetate 2,3-dioxygenase;;5-carboxymethyl-2-hydroxymuconate semialdehyde dehydrog…	recombination	GI27_PL_c	core genome	RGP17_XB_d	+	+	-	-
	GI23_PA_e	1059166	1063683	4517	conserved protein of unknown function; protein of unknown function; protein of unknown function; conserved protein of unknown function; conserved protein of unknown function; conserved protein of unknown function; conserved membrane protein of unknown function; conserved protein of unknown function	metabolism				+/-	-	+/-	+/-
	GI23_PA_f	1043255	1058664	15409	protein of unknown function; protein of unknown function; YfaA (Fragment) (modular protein); protein of unknown function; putative 3-hydroxydecanoyl-[acyl-carrier-protein] dehydratase; conserved protein of unknown function	unknown			RGP53_XB_c	-	-	-	-
	GI23_PA_g	1023946	1043080	19134	putative IS4 transposase; KpLE2 phage-like element; Insecticidal toxin complex protein TcdA5; protein of unknown function; protein of unknown function; conserved protein of unknown function; Putative TpsA-related protein; protein of unknown function; putative di-tripeptide transporter protein YhiP of Escherichia coli; 4-hydroxyphenylacetic acid hydroxylase; 4-hydroxyphenylacetate 3-monooxygenase,…	metabolism				-	-	-	-
	GI23_PA_h	1010415	1023559	13144	Insecticidal toxin complex protein TccC2 (fragment); TccC3 (fragment); TchA protein; Insecticidal toxin complex protein TcdB2; Insecticidal toxin complex protein TcdA2	host interaction /metabolism	GI27_PL_a			+/-	-	-	-
	GI23_PA_i	1005737	1010180	4443	isochorismate synthase 1; 2,3-dihydroxybenzoate-AMP ligase component of enterobactin synthase multienzyme complex; isochorismatase; 2,3-dihydro-2,3-dihydroxybenzoate dehydrogenase	host interaction	RGP67_PL_c		RGP45_XB_c	-	+	+	+
	GI23_PA_j	995214	1005459	10245	Periplasmic binding protein PhuB; iron-enterobactin transporter subunit ; membrane component of ABC superfamily; iron-enterobactin transporter subunit ; membrane component of ABC superfamily; Vibriobactin receptor precursor; Nonribosomal peptide synthetase PhbH; iron-enterobactin transporter subunit ; ATP-binding component of ABC superfamily	environment interaction				-	-	-	-
	GI23_PA_k	984925	995157	10232	Insecticidal toxin complex protein TccC2; putative non-ribosomal peptide synthase; Nonribosomal peptide synthetase PhbF; putative photobactin biosynthesis protein PhbG; protein of unknown function	environment interaction				-	-	-	-
RGP24	RGP24_PA_a	1138671	1143968	5297	protein of unknown function;;Monooxygenase, luciferase family;;Major facilitator superfamily MFS_1 precursor (permease);;unknown protein;;Riboflavin synthase, alpha subunit;;putative RelB antitoxin;;protein of unknown function	metabolism / environment interaction	GI86_PL_a	core genome	GI23_XB_m	-	-	-	-
GI25	GI25_PA_a	1231735	1241543	9808	Protein sprT;;S-adenosylmethionine synthetase (methionine adenosyltransferase) (AdoMet synthetase) (MAT);;protein of unknown function;;protein of unknown function;;biosynthetic arginine decarboxylase (ADC);;agmatinase (agmatine ureohydrolase) (AUH);;PIN domain protein (fragment);;conserved hypothetical protein; putative inner membrane protein;;DNA mismatch repair protein;;DNA-binding transcriptio…	metabolism	RGP85bis_PL_a			+/-	+/-	+/-	+/-
	GI25_PA_b	1223750	1230988	7238	transposase;;protein of unknown function;;transposase;;Aldehyde dehydrogenase B (Lactaldehyde dehydrogenase);;putative Similarities with iron(III) ABC transporter;;protein of unknown function;;putative possible lipoprotein;;putative magnesium transport protein MgtE	metabolism / environment interaction	GI85_PL_h			-	-	-	-
	GI25_PA_c	1215115	1223684	8569	Outer membrane auxillary lipoprotein (OMA) Wza; needed for capsular polysaccharide translocation through outer membrane (by similarity);;Low molecular weight protein-tyrosine-phosphatase Wzb;;Tyrosine-protein kinase Wzc;;Tellurite resistance protein TehB;;putative L-ribulokinase AraB;;putative sodium:alanine symporter and other amino acid transport proteins	metabolism	GI85_PL_h			-	+/-	+/-	+/-
	GI25_PA_d	1212742	1214349	1607	putative phage lysis protein S (holin);;Putative phage structural protein P5;;putative endopeptidase gp15 protein of lamdoid prophage;;conserved hypothetical protein	Phages components	GI85_PL_i			-	-	-	-
	GI25_PA_e	1180824	1212219	31395	Type III secretion component protein SctL;;Type III secretion component protein SctK;;Type III secretion component protein SctJ;;Type III secretion component protein SctI;;Type III secretion component protein SctH;;Type III secretion component protein SctG;;Type III secretion component protein SctF;;Type III secretion component protein SctE;;Type III secretion component protein SctD;;Type III sec…	host interaction	GI85_PL_j			+/-	+/-	+/-	-
	GI25_PA_f	1171595	1179944	8349	acetate CoA-transferase beta subunit (acetyl-CoA:acetoacetate CoA transferase beta subunit);;acetate CoA-transferase alpha subunit (acetyl-CoA:acetoacetate CoA transferase alpha subunit);;fused response regulator of ato opeon, in two-component system with AtoS: response regulator ; sigma54 interaction protein (fragment);;protein of unknown function;;conserved protein of unknown function;;protein …	metabolism	GI85_PL_k			-	-	-	-
	GI25_PA_g	1166339	1171279	4940	putative tail fiber protein from lambdoid prophage;;protein of unknown function;;Similarities with DNA inversion product;;Similarities with prophage tail fiber protein;;protein of unknown function	Phages components				-	-	-	-
	GI25_PA_h	1159103	1166122	7019	protein of unknown function;;conserved protein of unknown function;;protein of unknown function;;protein of unknown function;;protein of unknown function;;conserved protein of unknown function;;Radical SAM domain protein;;Radical SAM domain protein precursor;;conserved exported protein of unknown function;;protein of unknown function;;protein of unknown function;;protein of unknown function;;prot…	unknown				-	-	-	-
	GI25_PA_i	1150205	1158940	8735	YabA;;Prophage protein (fragment);;conserved protein of unknown function;;DNA-binding prophage protein;;protein of unknown function;;protein of unknown function;;protein of unknown function;;Integrase	Phages components				+/-	-	-	-
GI27	GI27_PA_a	1379069	1382892	3823	conserved protein of unknown function;;protein of unknown function;;conserved hypothetical protein;;conserved protein of unknown function;;protein of unknown function;;protein of unknown function;;Putative integral membrane protein;;protein of unknown function;;conserved hypothetical protein	unknown				-	-	-	-
	GI27_PA_b	1354555	1378692	24137	protein of unknown function;;conserved hypothetical protein;;Complete genome; segment 13/17;;protein of unknown function;;conserved hypothetical protein;;conserved hypothetical protein;;protein of unknown function;;Complete genome; segment 13/17;;protein of unknown function;;protein of unknown function;;protein of unknown function;;Complete genome; segment 13/17;;protein of unknown function;;cons…	unknown				-	-	-	-
	GI27_PA_c	1345297	1353750	8453	putative N-formimidoyl fortimicin A synthase;;putative methylase and with protoporphyrinogen oxidase;;putative class II aminotransferase and 5-aminolevulinic acid synthase;;Similar to PapB protein and to chorismate mutase/prephenate dehydrogenase;;putative p-aminobenzoic acid synthase;;putative dehydrogenase PapC of Streptomyces pristinaespiralis;;putative Similar to proton antiporter efflux pump…	metabolism / environment interaction	GI81_PL_a			-	-	-	-
	GI27_PA_d	1337267	1345305	8038	conserved hypothetical protein;;Transcriptional regulator;;conserved protein of unknown function;;4-aminobutyrate aminotransferase (gamma-amino-N-butyrate transaminase) (GABA transaminase);;conserved protein of unknown function;;Putative oxidoreductase ; hypothetical transmembrane secreted protein	metabolism	GI54_PL_i	GI49_XN_f	RGP1_XB_a	-	-	-	-
	GI27_PA_e	1320913	1335596	14683	TpsB protein;;TpsA-related protein;;protein of unknown function;;putative hemagglutinin/hemolysin-related protein (fragment);;protein of unknown function;;Filamentous haemagglutinin (fragment);;protein of unknown function;;protein of unknown function;;protein of unknown function;;putative hemagglutinin-related protein (fragment);;exported protein of unknown function;;conserved protein of unknown …	host interaction	GI81_PL_e			-	-	-	-
GI28bis	GI28bis_PA_a	1389326	1395742	6416	conserved hypothetical protein;;pyocin S3 immunity protein;;protein of unknown function;;conserved protein of unknown function;;Colicin-E8 (Fragment) (fragment);;Colicin-E8 immunity protein in ColE6 (E8Imm[E6]);;Colicin-E9 (fragment);;putative colicin / pyocin immunity protein;;pyocin S3 immunity protein;;protein of unknown function;;protein of unknown function	environment interaction	GI94_PL_d			+/-	+/-	-	-
GI28	GI28_PA_a	1445237	1449619	4382	transposase (fragment);;protein of unknown function;;Polarity suppression protein (Amber mutation-suppressing protein) (fragment);;protein of unknown function;;integrase; CP4-57 prophage;;protein of unknown function	phage components				-	-	-	-
	GI28_PA_b	1438231	1445078	6847	protein of unknown function;;exported protein of unknown function;;Predicted protein (fragment);;Fructokinase;;putative glycoporin;;PTS system sucrose-specific EIIBC component (EIIBC-Scr) (EII-Scr) [Includes: Sucrose-specific phosphotransferase enzyme IIB component (PTS system sucrose-specific EIIB component); Sucrose permease IIC component (PTS system sucrose-specific EIIC component)];;Sucrose-6…	metabolism				-	-	+/-	-
	GI28_PA_c	1429771	1438175	8404	Uncharacterized acetyltransferase yjaB;;lipase 1 precursor (triacylglycerol lipase);;putative Fimbrial regulatory gene;;protein of unknown function;;Similarities with the N-terminal region of fimbrial protein;;protein of unknown function;;protein of unknown function;;Ccm2 protein;;putative acetyl transferase;;conserved hypothetical protein;;Cell filamentation protein Fic	host interaction /environment interaction	P80_PL_i			-	-	-	-
	GI28_PA_d	1423413	1429689	6276	Some similarities with the hemoglobin-haptoglobin utilization protein A of Neisseria meningitidis;;conserved hypothetical protein;;TonB-dependent receptor precursor;;TonB	host interaction /environment interaction	P80_PL_j	RGP1_XN_a	P85_XB_e	-	-	-	-
	GI28_PA_e	1421200	1422558	1358	putative multidrug resistance protein	Drug resistance	P80_PL_j			-	-	+/-	-
	GI28_PA_f	1416470	1420572	4102	conserved protein of unknown function;;TonB dependent receptor;;putative homocysteine synthase	environment interaction	P80_PL_j			-	-	-	-
	GI28_PA_g	1406018	1413590	7572	Propionate catabolism operon regulatory protein;;Probable methylisocitrate lyase (2-methylisocitrate lyase);;2-methylcitrate synthase (Methylcitrate synthase) (Citrate synthase 2);;2-methylcitrate dehydratase;;Propionate--CoA ligase (Propionyl-CoA synthetase)	metabolism	P80_PL_l	P26_XN_i	P22bis_XB_n	-	+	-	+
	GI28_PA_h	1399937	1406005	6068	Chloramphenicol O-acetyltransferase;;protein of unknown function;;putative Radical SAM;;protein of unknown function;;putative NUDIX hydrolase;;conserved protein of unknown function;;putative transcription regulator.	metabolism	P80_PL_m			-	-	-	-
GI29	GI29_PA_a	1470623	1474817	4194	conserved hypothetical protein;;putative hypothetical transmembrane protein of Ralstonia solanacearum	unknown	RGP79_PL_a			-	-	-	-
	GI29_PA_b	1456148	1470488	14340	Phospholipase A;;Putative phospholipase A accessory protein;;protein of unknown function;;Similar to the N-terminal region of cofactor modifying protein;;hypothetical protein;;Hypothetical protein;;Similar to isopentenyl-diphosphate delta-isomerase;;Similarities with the N-terminal region of different oxydases;;fragment of conserved hypothetical protein (part 1);;fragment of conserved hypothetica…	metabolism	RGP79_PL_b			-	-	-	-
P30	P30_PA_a	1489210	1496452	7242	putative tail fiber assembly protein;;Weakly similar to putative P2 tail fiber protein H and RNA polymerase beta;;putative tail fiber assembly protein;;conserved hypothetical protein;;putative tail fiber assembly protein;;conserved hypothetical protein;;protein of unknown function;;conserved protein of unknown function;;putative tail fiber assembly protein (fragment);;conserved protein of unknown…	phage components				-	-	-	-
RGP32	RGP32_PA_a	1532921	1536057	3136	Putative Flavohemoglobine(Nitric oxide dioxygenase, NOD)(fragment);;protein of unknown function;;conserved protein of unknown function;;conserved protein of unknown function;;putative Complete genome; segment 16/17;;Complete genome; segment 16/17;;protein of unknown function	environment interaction	RGP104_PL_a			-	-	-	-
	RGP32_PA_b	1530322	1532322	2000	putative microcin-H47 secretion/processing ATP-binding protein mchF (fragment);;putative microcin-H47 secretion/processing ATP-binding protein mchF (fragment)	environment interaction	GI23_PL_b			+	-	-	-
	RGP32_PA_c	1515539	1530213	14674	Transposase;;Transposase,;;protein of unknown function;;putative Amino acid adenylation;;protein of unknown function;;MchD protein;;putative MchC protein;;protein of unknown function;;Microcin H47 precursor (MccH47) (modular protein);;exported protein of unknown function;;Microcin H47 secretion protein mchE	environment interaction				-	-	-	-
	RGP32_PA_d	1512613	1514974	2361	conserved hypothetical protein;;conserved protein of unknown function	unknown	RGP77_PL_b			-	-	+	-
GI33	GI33_PA_a	1554160	1560474	6314	transposase (fragment);;Cysteine synthase (O-acetylserine sulfhydrylase) (CSase) (O-acetylserine (Thiol)-lyase);;conserved protein of unknown function;;hypothetical protein;;Propionate CoA-transferase (fragment);;conserved membrane protein of unknown function;;Putative metal-dependent beta-lactamase;;protein of unknown function	metabolism				-	-	-	-
GI35	GI35_PA_a	1611168	1620629	9461	conserved hypothetical protein;;Imidazolonepropionase (imidazolone-5-propionate hydrolase);;Formiminoglutamase (formiminoglutamate hydrolase) (histidine utilization repressor G) (fragment);;Histidine utilization repressor protein;;Urocanate hydratase (urocanase) (imidazolonepropionate hydrolase);;Histidine ammonia-lyase (histidase);;Proline transportor	metabolism	RGP75_PL_a RGP75_PL_b	RGP71_XN_a	RGP55_XB_a	+	+	-	-
	GI35_PA_b	1598134	1610819	12685	protein of unknown function;;glutamyl-tRNA synthetase, catalytic subunit;;protein of unknown function;;protein of unknown function;;Glucokinase (Glucose kinase);;protein of unknown function;;VacJ lipoprotein precursor;;Long-chain fatty acid transport protein precursor (outer membrane FadL protein);;conserved hypothetical protein;;Beta-ketoacyl-CoA thiolase, anaerobic beta-oxidation complex II; in…	metabolism	GI33_PL_a	core genome	RGP55_XB_b	+	+	+	+
RGP36	RGP36_PA_a	1638852	1642337	3485	Two-component response regulator. Transcriptional regulatory protein TctD;;Two-component sensor kinase. Probale Tricarboxylic transport regulatory protein.;;Putative DMT Superfamily drug/metabolite efflux protein;;protein of unknown function	metabolism/drug resistance	core genome	core genome	core genome	+/-	+/-	+/-	+/-
	RGP36_PA_b	1636520	1638850	2330	hypothetical protein;;conserved exported protein of unknown function;;protein of unknown function;;protein of unknown function;;protein of unknown function	unknown				-	-	-	-
	RGP36_PA_c	1633212	1636208	2996	Probable tricarboxylic transport protein TctA. Putative membrane protein.;;Probable tricarboxylic transport protein TctB. Putative membrane protein.;;Probable tricarboxylate transport protein TctC	metabolism	core genome			-	+	-	-
	RGP36_PA_d	1629676	1633120	3444	protein of unknown function;;protein of unknown function;;3-oxoacyl-[acyl-carrier-protein] synthase I (beta-ketoacyl-ACP synthase I) (KAS I);;protein of unknown function;;putative shiga-like toxin A subunit;;protein of unknown function	host interaction				-	-	-	-
RGP37	RGP37_PA_a	1731922	1734065	2143	protein of unknown function;;conserved membrane protein of unknown function	unknown				-	-	-	-
	RGP37_PA_b	1727579	1731485	3906	conserved exported protein of unknown function;;conserved hypothetical protein;;conserved exported protein of unknown function;;conserved protein of unknown function;;conserved protein of unknown function;;protein of unknown function;;fragment of Phosphate acetyltransferase (phosphotransacetylase) (part 2)	unknown	RGP73_PL_a	GI89_XN_a		-	-	-	-
	RGP37_PA_c	1719290	1726953	7663	succinylornithine transaminase (succinylornithine aminotransferase) (carbon starvation protein C);;arginine N-succinyltransferase (AOST);;succinylglutamic semialdehyde dehydrogenase;;succinylarginine dihydrolase;;Succinylglutamate desuccinylase;;putative D-serine/D-alanine/glycine transporter	metabolism	RGP73_PL_b		RGP53_XB_a	+	+	-	+
	RGP37_PA_d	1714311	1718174	3863	protein of unknown function;;protein of unknown function;;protein of unknown function;;protein of unknown function;;protein of unknown function;;putative TpsA protein (fragment: Similarities with C-terminal region of TpsA);;putative transposase;;Filamentous haemagglutinin family outer membrane protein (fragment);;exported protein of unknown function	host interaction				-	-	-	-
	RGP37_PA_e	1697532	1713905	16373	Probable peptide synthetase protein	antibiotic synthesis				-	-	+/-	-
	RGP37_PA_f	1683515	1696493	12978	TpsA-related protein;;TpsB protein;;protein of unknown function;;transposase (fragment);;transposase;;protein of unknown function;;putative TpsB protein(fragment);;protein of unknown function	host interaction	duplicated region in PL and PA		GI31_XB_b	-	-	+	-
	RGP37_PA_g	1676439	1683512	7073	CdiA (fragment);;protein of unknown function;;protein of unknown function;;protein of unknown function;;conserved protein of unknown function;;protein of unknown function;;conserved exported protein of unknown function;;conserved hypothetical protein;;conserved hypothetical protein;;conserved protein of unknown function;;conserved protein of unknown function;;conserved protein of unknown function…	unknown				-	-	-	-
	RGP37_PA_h	1666017	1675949	9932	Probable non-ribosomal peptide synthetase	antibiotic synthesis				-	-	+	-
	RGP37_PA_i	1659810	1665821	6011	LsrG protein;;LsrF protein;;protein of unknown function;;LsrR DNA-binding protein;;Gluconokinase;;protein of unknown function;;protein of unknown function;;protein of unknown function	metabolism	RGP73_PL_h	RGP91_XN_a	RGP81_XB_a	+	+	-	+
	RGP37_PA_j	1654444	1659233	4789	putative lipase of Photorhabdus luminescens, strain W14;;putative NUDIX hydrolase;;fragment of (part 1);;exported protein of unknown function;;fragment of (part 2);;conserved membrane protein of unknown function;;Hemolysin-coregulated protein (Hcp protein) (fragment)	environment interaction	RGP73_PL_j			-	-	-	-
RGP38	RGP38_PA_a	1775473	1781240	5767	Putative TpsA-related protein;;conserved hypothetical protein	host interaction	RGP72_PL_b			-	-	-	-
	RGP38_PA_b	1770102	1774533	4431	conserved protein of unknown function;;conserved protein of unknown function;;catalase;;conserved hypothetical protein;;protein of unknown function;;putative tyrosine-specific transport system TyrP of Escherichia coli	environment interaction	RGP72_PL_c			+	-	+/-	-
P39	P39_PA_a	1864596	1884160	19564	protein of unknown function;;putative acetyltransferase (fragment);;protein of unknown function;;Tail fiber assembly protein;;putative bacteriophage tail fiber protein;;protein of unknown function;;Similar to bacteriophage tail fiber protein;;Some similarities with bacteriophage protein;;protein of unknown function;;Similarities with DNA inversion product;;protein of unknown function;;Side tail f…	Phages components				-	-	-	-
	P39_PA_b	1858037	1864186	6149	fragment of fused siroheme synthase 1,3-dimethyluroporphyriongen III dehydrogenase and siroheme ferrochelatase ; uroporphyrinogen methyltransferase (part 1);;Aminotransferase CobD;;putative PduX protein;;fragment of fused siroheme synthase 1,3-dimethyluroporphyriongen III dehydrogenase and siroheme ferrochelatase ; uroporphyrinogen methyltransferase (part 2);;cob(I)alamin adenolsyltransferase/cob…	metabolism	P71_PL_f P71_PL_e	P26_XN_c	RGP17_XB_c	-	-	-	-
	P39_PA_c	1854074	1857775	3701	Ethanolamine ammonia-lyase light chain;;Ethanolamine ammonia-lyase heavy chain;;Ethanolamine utilization protein	metabolism	P71_PL_g			-	+	-	+/-
	P39_PA_d	1846574	1853818	7244	protein of unknown function;;putative Hcp protein;;conserved hypothetical protein;;conserved hypothetical protein;;conserved hypothetical protein;;conserved hypothetical protein;;conserved hypothetical protein;;conserved hypothetical protein;;conserved protein of unknown function;;conserved protein of unknown function;;conserved hypothetical protein	unknown	P71_PL_g			-	-	-	-
	P39_PA_e	1830458	1846575	16117	Cobyrinic acid A,C-diamide synthase;;CbiB protein;;Precorrin-8X methylmutase (Precorrin isomerase);;Cobalamin biosynthesis protein CbiD;;Precorrin-6Y C5,15-methyltransferase [decarboxylating](precorrin-6 methyltransferase)(precorrin-6Y methylase);;Precorrin-8W decarboxylase (vit. B12);;Precorrin-4 C11-methyltransferase (precorrin-3-methylase) vit.B12;;Cobalamin biosynthesis protein G (CbiG)vit.B1…	metabolism	P71_PL_h	P26_XN_d	RGP17_XB_b	-	+	-	-
	P39_PA_f	1812155	1829786	17631	putative glycosyltransferase;;Similarities with glycosyltransferase;;protein of unknown function;;protein of unknown function;;conserved hypothetical protein; CPS-53 (KpLE1) prophage;;fragment of (part 2);;fragment of (part 1);;protein of unknown function;;Heptosyltransferase;;Tail fiber assembly protein homolog from lambdoid prophage DLP12 (fragment);;Complete genome; segment 17/17 (fragment);;p…	Phages components				-	-	-	-
	P39_PA_g	1800227	1812109	11882	putative the antitermination protein Q;;Putative bacteriophage protein;;Putative bacteriophage protein;;Putative bacteriophage protein;;Putative bacteriophage protein;;hypothetical protein;;Putative bacteriophage protein;;Putative bacteriophage protein;;Putative bacteriophage protein;;Putative bacteriophage protein;;Putative bacteriophage protein;;conserved protein of unknown function;;putative b…	Phages components	P71_PL_k			-	+/-	-	-
	P39_PA_h	1797477	1800132	2655	conserved hypothetical protein;;protein of unknown function;;protein of unknown function;;protein of unknown function	unknown				-	-	-	-
RGP41	RGP41_PA_a	1940921	1950322	9401	Similarities with subtilisin family of serine protease;;Acetyltransferase, gnat family;;putative pyoverdine biosynthesis protein PvcB of Pseudomonas aeruginosa;;putative pyoverdine biosynthesis protein PvcA of Pseudomonas aeruginosa, transcription-repair coupling factor (TRCF), hypothetical protein	environment interaction	core genome			-	-	+/-	-
GI42	GI42_PA_a	1975969	1990798	14829	putative AraC-family transcriptional regulatory protein;;protein of unknown function;;Aromatic amino acid transport protein AroP (General aromatic amino acid permease);;palmitoyl transferase for Lipid A;;cold shock protein (modular protein);;phosphomethylpyrimidine kinase (HMP-phosphate kinase);;fructose-biphosphate aldolase class I (FBP aldolase);;protein of unknown function;;protein of unknown …	environment interaction	GI69_PL_a	RGP60_XN_a	GI49_XB_a	-	-	-	-
	GI42_PA_b	1967622	1975883	8261	Site-specific recombinase, phage integrase family (fragment);;putative amino acid sodium/proton transporter;;N-acetylmuramoyl-L-alanine amidase amiD precursor;;protein of unknown function;;hypothetical protein;;putative membrane protein;;metabolite and drug efflux pump;;protein of unknown function;;putative hydrolase	recombination/drug resistance	GR69_PL_a			-	-	-	-
RGP43	RGP43_PA_a	1998690	2003745	5055	Transposase, IS630 family;;putative nucleoside hydrolase;;fragment of putative adenosine deaminase (part 1);;fragment of putative adenosine deaminase (part 2);;protein of unknown function;;putative transcription regulator, crp family, YeiL of Escherichia coli;;conserved exported protein of unknown function	unknown	RGP68_PL_b			-	-	-	-
RGP45	RGP45_PA_a	2050543	2059374	8831	NADP-dependent malic enzyme (NADP-ME);;Putative iron-regulated protein;;TonB-like protein;;protease II (oligopeptidase B);;putative outer membrane siderophore receptor CjrC of Escherichia coli O164	environment interaction	RGP67_PL_a	RGP58_XN_b RGP58_XN_c	RGP45_XB_a	-	-	-	-
	RGP45_PA_b	2044282	2050622	6340	conserved hypothetical protein; putative inner membrane protein;;putative hydrolase;;hypothetical protein;;putative D,D-carboxypeptidase-related protein;;Succinyl-diaminopimelate desuccinylase (SDAP);;conserved hypothetical protein;;Nitrate/nitrite response regulator protein NarP;;protein of unknown function	metabolism	RGP67_PL_b	RGP58_XN_c	RGP45_XB_b	+	+	+	+
	RGP45_PA_c	2026016	2044169	18153	Similar to ABC transporter;;putative ABC transporter, ATP-binding protein and permease;;protein of unknown function;;conserved protein of unknown function;;protein of unknown function;;conserved hypothetical protein;;Similarities with isochorismatase;;putative ABC transporter (permease subunit);;putative ABC transporter (ATP-binding protein subunit) (fragment);;putative Periplasmic component of e…	metabolism/ antibiotic synthesis	RGP67_PL_d			-	-	-	-
RGP47	RGP47_PA_a	2089077	2094888	5811	Similar to tail fiber protein from different bacteriophages (fragment);;conserved hypothetical protein; putative inner membrane protein;;putative phosphotransferase/kinase;;Chelated iron transport system membrane protein YfeD homolog;;Chelated iron transport system membrane protein YfeC;;Iron transport system ATP-binding protein YfeB	environment interaction	RGP65_PL_b	RGP39_XN_b	RGP40_XB_c	+	+	+	-
RGP48	RGP48_PA_a	2124760	2131262	6502	hypothetical protein;;putative hemin-specific ATP-binding protein;;putative ABC-type permease;;putative hemin-binding protein;;putative hemin transport protein HemS/HmuS/ChuS;;Hemin receptor precursor	environment interaction	RGP64_PL_a	RGP40_XN_b	RGP43_XB_a	+	-	+	-
	RGP48_PA_b	2122088	2124509	2421	hypothetical secreted protein;;conserved protein of unknown function;;Regulatory protein PqrA (AraC/XylS family)	environment interaction				-	-	-	-
	RGP48_PA_c	2116806	2121474	4668	putative ATP-binding component of ABC transporter;;putative permease of ABC transporter;;putative Outer Membrane Factor (OMF) of ABC transport system;;putative Membrane Fusion Protein (MFP) of ABC transport system	environment interaction	RGP64_PL_c RGP74_PL_v	RGP25_XN_a		-	-	-	-
	RGP48_PA_d	2113547	2116641	3094	YrpD (fragment);;exported protein of unknown function;;hypothetical protein;;conserved protein of unknown function	unknown				-	-	-	-
GI49	GI49_PA_a	2158905	2163013	4108	Multidrug resistance protein NorM (Na(+)/drug antiporter) (Multidrug-efflux transporter);;Riboflavin synthase alpha chain;;hypothetical protein;;putative Similarities with aminopeptidase	metabolism / drug resistance				+/-	+/-	+/-	+/-
	GI49_PA_b	2153742	2158447	4705	transposase;;transposase (fragment);;Similar to putative membrane protein of Y. pestis (fragment);;protein of unknown function;;putative IpgD like virulence factor proteins;;protein of unknown function;;pyruvate kinase I (PK-1)	host interaction				-	-	-	-
	GI49_PA_c	2142648	2152677	10029	Transposase, IS630 family;;SufA protein;;SufB protein;;Probable ATP-dependent transporter SufC;;SufD protein;;Selenocysteine lyase;;SufE protein;;conserved hypothetical protein;;major outer membrane lipoprotein precursor (murein-lipoprotein);;putative enoyl-CoA hydratase/isomerase	environment interaction	RGP63_PL_a			+	+	+	+
GI52	GI52_PA_a	2258503	2265902	7399	conserved membrane protein of unknown function;;conserved hypothetical protein;;putative DNA-binding transcriptional regulator;;conserved hypothetical protein;;putative class II aldolase;;Function unknown; regulated by FlhDC and FliA; mutants are not defective in motility or chemotraxis (by similarity);;Highly similar to hypothetical oxidoreductase YgbJ of Escherichia coli;;protein of unknown fun…	metabolism	GI60_PL_a			+/-	+	+/-	+/-
	GI52_PA_b	2254115	2258247	4132	conserved protein of unknown function;;Insecticidal toxin complex protein TccC3 (fragment);;putative membrane protein;;membrane protein of unknown function;;protein of unknown function;;Highly similar to Hcp protein (fragment)	host interaction	P41_PL_e P41_PL_f GI60_PL_b			+/-	-	+/-	-
	GI52_PA_c	2233799	2253957	20158	conserved hypothetical protein;;putative phage-related contractile tail sheath protein; conserved hypothetical protein;;conserved protein of unknown function;;conserved hypothetical protein;;conserved hypothetical protein;;conserved hypothetical protein;;conserved hypothetical protein;;conserved hypothetical protein;;putative base plate protein gp25 of Bacteriophage;;conserved hypothetical protei…	phage component	P41_PL_e P41_PL_f GI60_PL_b			-	-	-	-
	GI52_PA_d	2221592	2233026	11434	Similarities with transcription regulator LysR family;;conserved exported protein of unknown function;;Similar to tail fiber protein from lambdoid prophage;;Tail fiber assembly protein homolog from lambdoid prophage Rac;;Putative alpha/beta-Hydrolases;;conserved protein of unknown function;;conserved protein of unknown function;;Conserved hypothetical protein. Putative membrane protein;;conserved…	phage component	GI76_PL_d GI76_Pl_e			-	-	-	-
RGP53	RGP53_PA_a	2304418	2317799	13381	Insecticidal toxin complex protein TccA2;;Insecticidal toxin complex protein TccB2;;Putative chitinase;;conserved protein of unknown function;;IS150 conserved protein InsB;;transposase;;protein of unknown function	host interaction	RGP58_PL_c	GI56_XN_b	RGP14_XB_b	-	-	-	-
RGP54	RGP54_PA_a	2359739	2378228	18489	conserved hypothetical protein;;conserved hypothetical protein;;conserved hypothetical protein;;Complete genome; segment 9/17;;conserved hypothetical protein;;conserved hypothetical protein;;putative base plate protein gp25 of Bacteriophage;;conserved hypothetical protein;;hypothetical protein;;conserved hypothetical protein;;conserved hypothetical protein;;conserved hypothetical protein;;similar…	phage component	RGP56_PL_a			-	-	-	-
	RGP54_PA_b	2351702	2359566	7864	transposase (fragment);;transposase (fragment);;protein of unknown function;;protein of unknown function;;LopT2 protein;;protein of unknown function;;Some similarities with C-terminal region of dermonecrotic toxin	host interaction				-	-	-	-
	RGP54_PA_c	2339518	2351705	12187	putative transcriptional regulator;;conserved hypothetical protein;;conserved hypothetical protein;;protein of unknown function;;putative transcriptional regulator, Cro/CI family;;protein of unknown function;;Conserved hypothetical protein;;putative Similarities with dermonecrotizing toxin. transmembrane protein;;Aliphatic nitrilase;;protein of unknown function	host interaction/ phage component	RGP56_PL_c			-	-	-	-
RGP55	RGP55_PA_a	2408882	2419581	10699	conserved hypothetical protein;;putative Similar to oxidoreductase. transmembrane protein;;putative sarcosine oxidase and hydrogen cyanide synthase;;putative D-amino acid oxidase;;conserved hypothetical protein;;protein of unknown function;;putative transcription regulator;;protein of unknown function;;putative dihydrodipicolinate synthetase;;putative aldehyde dehydrogenase and similar to ketoglu…	metabolism	RGP54_PL_b			-	-	-	-
	RGP55_PA_b	2403359	2408759	5400	Colicin type 7 (Cja);;conserved hypothetical protein;;conserved exported protein of unknown function;;Cja (fragment);;conserved protein of unknown function;;Prevent-host-death family protein;;protein of unknown function;;conserved protein of unknown function;;conserved hypothetical protein;;protein of unknown function;;Similarities with C-terminal region of insecticial toxin	host interaction /environment interaction				-	-	-	-
	RGP55_PA_c	2390288	2403004	12716	protein of unknown function;;putative Trans-1,2-dihydrobenzene-1,2-diol dehydrogenase;;Nodulation protein nolNO;;Glutamine--scyllo-inositol transaminase;;Glycosyl transferase;;Glucosyltransferase;;Myo-inositol-1-phosphate synthase;;putative transferase;;putative Inositol-1-monophosphatase (IMPase) (Inositol-1- phosphatase) (I-1-Pase);;conserved protein of unknown function;;membrane protein of unk…	metabolism				-	-	-	-
RGP56	RGP56_PA_a	2425533	2426125	592	Killer protein;;Uncharacterized HTH-type transcriptional regulator yddM	unknown				-	-	-	-
	RGP56_PA_b	2426251	2427194	943	conserved hypothetical protein;;conserved hypothetical protein	unknown				+	-	+	-
	RGP56_PA_c	2428799	2432724	3925	DNA replication terminus site-binding protein (Ter protein) (Ter binding protein);;putative Lysine 2,3-aminomutase;;conserved membrane protein of unknown function;;putative chitinase and chitin binding protein precursor;;protein of unknown function	host interaction /environment interaction				-	-	-	-
	RGP56_PA_d	2433077	2437737	4660	protein of unknown function;;conserved protein of unknown function;;conserved protein of unknown function;;conserved hypothetical protein;;conserved hypothetical protein; putative inner membrane protein;;conserved exported protein of unknown function;;putative enzyme	unknown	GI95_PL_f			-	+	-	+
	RGP56_PA_e	2437850	2439666	1816	protein of unknown function;;conserved hypothetical protein;;putative acetyltransferase;;conserved protein of unknown function	unknown				-	+	-	-
GI57	GI57_PA_a	2749918	2761037	11119	putative transposase;;putative Similarities with hydrolase;;protein of unknown function;;protein of unknown function;;putative fimbrial subunit type 1 precursor;;putative hypothetical fimbrial chaperone YraI precursor of Escherichia coli;;putative hypothetical outer membrane usher protein YraJ precursor of Escherichia coli;;Putative fimbrial adhesin or pilin precursor;;exported protein of unknown…	unknown	RGP52_PL_b	RGP38_XN_a	GI16_XB_a RGP30_XB_d RGP38_XB_a	-	+/-	-	+/-
	GI57_PA_b	2740062	2749787	9725	NAD(P) transhydrogenase subunit beta (pyridine nucleotide transhydrogenase subunit beta) (nicotinamide nucleotide transhydrogenase subunit beta);;NAD(P) transhydrogenase subunit alpha (pyridine nucleotide transhydrogenase subunit alpha) (nicotinamide nucleotide transhydrogenase subunit alpha);;protein of unknown function;;hypothetical protein;;Acyl carrier protein (ACP) StlE involved in stilben b…	antibiotic synthesis	RGP52_PL_c			+/-	+/-	+/-	+/-
	GI57_PA_c	2729063	2739360	10297	protein of unknown function;;putative 3-oxoacyl-[acyl-carrier-protein] reductase (3-ketoacyl- acyl carrier protein reductase);;protein of unknown function;;protein of unknown function;;protein of unknown function;;protein of unknown function;;putative S-adenosylmethionine synthetase (Methionine adenosyltransferase) (AdoMet synthetase);;protein of unknown function;;putative 5'-nucleotidase;;conser…	metabolism				-	-	-	-
	GI57_PA_d	2720450	2728962	8512	Urease accessory protein UreD;;Urease accessory protein UreG;;Urease accessory protein UreF;;Urease accessory protein UreE;;Urease alpha subunit (Urea amidohydrolase);;Urease beta subunit (Urea amidohydrolase);;Urease gamma subunit (Urea amidohydrolase);;protein of unknown function;;putative high-affinity nickel-transport protein;;conserved protein of unknown function;;protein of unknown function	metabolism	RGP53_PL_a			+	-	-	-
	GI57_PA_e	2717097	2719756	2659	fumarate and nitrate reduction regulatory protein;;Universal stress protein E;;protein of unknown function	metabolism/ environment interaction	RGP53_PL_b	core genome	core genome	+	+	+	+
	GI57_PA_f	2706509	2716951	10442	putative Erwinia chrysanthemi IndA protein;;putative non-ribosomal peptide synthetase;;conserved protein of unknown function;;conserved hypothetical protein;;conserved hypothetical protein;;conserved hypothetical protein;;putative phosphoglycolate phosphatase;;conserved hypothetical protein;;putative uracil phosphoribosyl transferase;;protein of unknown function	antibiotic synthesis	RGP53_PL_b			-	-	-	-
	GI57_PA_g	2698280	2706338	8058	phenylpropionate dioxygenase, ferredoxin reductase subunit;;2,3-dihydroxyphenylpropionate 1,2-dioxygenase;;2,3-dihydroxy-2,3-dihydrophenylpropionate dehydrogenase;;3-phenylpropionate dioxygenase ferredoxin subunit (digoxigenin ferredoxin subunit);;3-phenylpropionate dioxygenase beta subunit (digoxigenin beta subunit);;3-phenylpropionate dioxygenase alpha subunit (digoxigenin alpha subunit);;prote…	metabolism	RGP53_PL_d			-	-	-	+
	GI57_PA_h	2689586	2697605	8019	Similar to TRP-2 protein encoded by the toxD gene of Burkholderia glumae, involved in toxoflavin biosynthesis;;putative WD-repeat family protein;;Similar to GTP cyclohydrolase II , encoded by the toxB gene of Burkholderia glumae, involved in toxoflavin biosynthesis;;putativeoxidoreductase (modular protein);;conserved hypothetical protein;;Similar to ABC transporter integral membrane protein (perm…	host interaction	RGP59_PL_a RGP59_PL_b			-	-	-	-
	GI57_PA_i	2676210	2689474	13264	conserved protein of unknown function;;protein of unknown function;;Anaerobic dimethyl sulfoxide reductase chain A precursor (DMSO reductase);;Oligopeptide ABC transporter; periplasmic binding protein;;protein of unknown function;;protein of unknown function;;protein of unknown function;;conserved protein of unknown function;;conserved protein of unknown function;;conserved protein of unknown fun…	metabolism/ unknown				-	-	-	-
	GI57_PA_j	2666073	2675920	9847	Similarities with acyl-CoA oxidase;;protein of unknown function;;hypothetical protein;;conserved exported protein of unknown function;;conserved hypothetical protein;;putative tyrosine-specific transport system TyrP of Escherichia coli;;Some similarities with decarboxylase;;putative dehydrogenase and probable oxidoreductase;;conserved hypothetical protein	metabolism	RGP54_PL_h			-	-	-	-
	GI57_PA_k	2661310	2665743	4433	protein of unknown function;;protein of unknown function;;conserved exported protein of unknown function;;protein of unknown function;;protein of unknown function	unknown				-	-	-	-
	GI57_PA_l	2642222	2661296	19074	Conserved hypothetical protein;;Putative alpha/beta-Hydrolases;;Similar to vgrG related protein;;protein of unknown function;;protein of unknown function;;protein of unknown function;;Conserved hypothetical protein. Similar to putative membrane protein of Y. pestis;;conserved protein of unknown function;;Complete genome; segment 12/17;;Conserved hypothetical protein. Putative secreted protein;;Co…	environment interaction	GI76_PL_d GI76_PL_e			+/-	-	-	-
	GI57_PA_m	2606709	2641232	34523	putative lipase;;Probable transcriptional regulator of the luminbactin locus;;Luminbactin receptor;;putative transmembrane protein and signal transducers like Irp8. Putative transmembrane protein;;Luminbactin transporter;;Luminbactin transporter;;Luminbactin biosynthesis;;Luminbactin biosynthesis;;Luminbactin biosynthesis;;Luminbactin biosynthesis;;Luminbactin biosynthesis. Probable bifunctional …	environment interaction	RGP54_PL_f			+/-	-	-	-
	GI57_PA_n	2603072	2606548	3476	protein of unknown function;;exported protein of unknown function;;conserved protein of unknown function;;Antitoxin of toxin-antitoxin stability system;;Beta-lactamase precursor (Penicillinase);;protein of unknown function	drug resistance/environment interaction				-	-	-	-
	GI57_PA_o	2593591	2602796	9205	putative TpsB protein (fragment);;TpsA-related protein	host interaction	duplicated region in PL and PA		GI31_XB_c	+	-	+	-
	GI57_PA_p	2587756	2592688	4932	conserved hypothetical protein;;Putative tail fiber protein of prophage;;Similar to DNA inversion product;;Putative tail fiber protein of prophage;;putative Similar to tail fiber protein	phage component				-	-	-	-
	GI57_PA_q	2562823	2587559	24736	Sensor protein AstS precursor; Two-component response regulator AstR protein; conserved membrane protein of unknown function; protein of unknown function; putative ClpA/B-type chaperone (Putative ATPase with chaperone activity; probable component of SST VI cluster); conserved hypothetical protein with IcmF-like protein domain(probable component of SST VI cluster); conserved hypothetical protein (…	host interaction	RGP54_PL_e			-	-	-	-
	GI57_PA_r	2541638	2562620	20982	protein of unknown function;;Protein kinase C-like 2 (fragment);;protein of unknown function;;putative oxyreductase protein;;conserved protein of unknown function;;Pentachlorophenol monooxygenase;;conserved protein of unknown function;;protein of unknown function;;putative oxidoreductase;;putative 3-oxoacyl-(Acyl carrier protein) reductase;;Major facilitator family transporter;;hypothetical prote…	host interaction				-	-	-	-
	GI57_PA_s	2519005	2541496	22491	conserved protein of unknown function;;Complete genome; segment 6/17;;protein of unknown function;;protein of unknown function;;conserved protein of unknown function;;protein of unknown function;;Complete genome; segment 6/17;;putative Afp11;;conserved protein of unknown function;;Similar to base plate protein gp25 of Bacteriophage;;conserved protein of unknown function;;conserved protein of unkn…	phage component	duplicated region in PL and PA			-	-	-	-
	GI57_PA_t	2474200	2518825	44625	putative oxidoreductase;;conserved membrane protein of unknown function;;conserved protein of unknown function;;putative bacitracin synthetase 1; BacA;;conserved protein of unknown function;;putative Surfactin synthetase;;Acetyltransferase;;putative oxidoreductase;;putative N-(5-amino-5-carboxypentanoyl)-L-cysteinyl-D-valine synthase;;Antisense-enhancing sequence 1 (AES factor 1);;CMP/dCMP deamin…	metabolism				-	-	-	-
	GI57_PA_u	2461800	2474036	12236	conserved exported protein of unknown function;;protein of unknown function;;conserved exported protein of unknown function;;protein of unknown function;;putative D-aminopeptidase;;putative xylitol (sorbitol) dehydrogenase;;Transcriptional regulator, AraC family;;ThiJ/PfpI domain protein;;Dienelactone hydrolase-like;;Omega-amino acid-pyruvate aminotransferase (Omega-APT);;conserved protein of unk…	metabolism				-	-	-	-
	GI57_PA_v	2456784	2461406	4622	Similar to Membrane Fusion Protein;;Similar to Outer Membrane Factor;;Similar to permease of ABC transporter;;Macrolide export ATP-binding/permease protein macB (fragment)	environment interaction	RGP64_PL_c RGP83_PA_c	RGP25_XN_a		-	-	-	-
	GI57_PA_w	2452064	2456607	4543	Putative toxin protein (fragment);;conserved hypothetical protein;;protein of unknown function;;conserved protein of unknown function;;conserved protein of unknown function;;Arsenical pump-driving ATPase (Arsenite-translocating ATPase) (Arsenical resistance ATPase) (Arsenite-transporting ATPase);;Arsenical resistance operon trans-acting repressor arsD;;DNA-binding transcriptional repressor	drug resistance				-	-	-	-
	GI57_PA_x	2444947	2451618	6671	hypothetical protein;;hypothetical protein;;L-allo-threonine dehydrogenase, NADP+-dependent; other substrates include L-serine, D-serine, D-threonine and 3-hydroxyisobutyrate (by similarity);;Phenylalanine amonia-lyase StlA involved in stilben biosynthesis;;putative exochitinase;;putative Similarities with monooxygenase	host interaction /environment interaction	RGP54_PL_a			-	-	-	-
RGP58	RGP58_PA_a	2786081	2786643	562	protein of unknown function;;hypothetical protein	unknown				-	-	-	-
	RGP58_PA_b	2786999	2788196	1197	Multidrug resistance efflux protein, with MdtJ; overexpression resistance to deoxycholate, SDS, nalidixic acid and fosfomycin (by similarity);;Multidrug resistance efflux protein, with MdtI; overexpression resistance to deoxycholate, SDS, nalidixic acid and fosfomycin (by similarity);;protein of unknown function;;Uncharacterized membrane protein (fragment)	drug resistance				+	+	-	+
	RGP58_PA_c	2791230	2802769	11539	conserved protein of unknown function;;Similarities with VgrG and VgrE proteins;;conserved protein of unknown function;;conserved exported protein of unknown function;;Pdl1;;conserved protein of unknown function;;conserved exported protein of unknown function;;fragment of putative lipase of Photorhabdus luminescens, strain W14 (part 2);;fragment of putative lipase of Photorhabdus luminescens, str…	environment interaction			GI23_XB_e RGP47_XB_b	-	-	-	-
	RGP58_PA_d	2803849	2809407	5558	putative 3-hydroxybutyryl-CoA dehydrogenase (Beta- hydroxybutyryl-CoA dehydrogenase) (BHBD);;putative acetyltransferase;;Predicted thioesterase involved in non-ribosomal peptide biosynthesis;;conserved protein of unknown function;;putative Non-ribosomal peptide synthetase;;protein of unknown function;;Pyruvate kinase II	antibiotic synthesis				-	-	-	-
	RGP58_PA_e	2810235	2817085	6850	protein of unknown function;;protein of unknown function;;membrane protein of unknown function;;putative exported protein;;conserved protein of unknown function;;putative heme-binding protein	unknown				+	-	-	-
RGP59	RGP59_PA_a	2832650	2850348	17698	protein of unknown function;;exported protein of unknown function;;conserved protein of unknown function;;Pdl1;;conserved protein of unknown function;;Similarities with VgrG and VgrE proteins;;conserved protein of unknown function;;conserved protein of unknown function;;conserved exported protein of unknown function;;Pdl1;;protein of unknown function;;conserved protein of unknown function;;conser…	environment interaction			GI23_XB_e	-	-	-	-
		2851321	2853933	2612	polyprenyl-pyrophosphate binding protein; putative cytochrome b561, protein of unknown function, conserved hypothetical protein	unknown				+/-	+/-	+/-	+/-
GI60	GI60_PA_a	2863651	2870743	7092	Plasmid maintenance system killer (fragment);;conserved hypothetical protein;;Acyl-protein synthetase (long-chain-fatty-acid-luciferin-component ligase);;Alkanal monooxygenase beta chain (luciferase beta subunit);;Alkanal monooxygenase alpha chain (Bacterial luciferase alpha chain);;Acyl transferase;;Fatty acid reductase	metabolism	GI49_PL_a			-	-	-	-
	GI60_PA_b	2871322	2877456	6134	putative pyocin S3 immunity protein;;conserved hypothetical protein;;protein of unknown function;;Putative pyocin S3 immunity protein (fragment);;putative pyocin S3 immunity protein;;conserved hypothetical protein	environment interaction	GI94_PL_d			+/-	-	-	-
GI61	GI61_PA_a	2888937	2910657	21720	putative invasin (fragment);;conserved hypothetical protein;;conserved hypothetical protein;;conserved protein of unknown function;;protein of unknown function;;conserved protein of unknown function;;conserved protein of unknown function;;protein of unknown function;;conserved protein of unknown function;;putative invasin;;Similar to tail fiber protein from different bacteriophages;;protein of un…	host interaction/phage components	RGP48_PL_d			-	-	-	-
	GI61_PA_b	2910794	2921657	10863	Null mutant forms small colonies; in pth operon; obg-related putative GTPase, obgE paralog (by similarity);;Putative transcriptional regulators containing the CopG/Arc/MetJ DNA- binding domain and a metal-binding domain (fragment);;conserved hypothetical protein;;conserved hypothetical protein;;Putative GntR-family regulatory protein;;putative quinol oxidase subunit I;;putative quinol oxidase sub…	unknown /metabolism	RGP48_PL_b	RGP44_XN_L	RGP32bis_XB_c	-	-	-	-
	GI61_PA_c	2921892	2931550	9658	putative Non-ribosomal peptide synthetase;;phosphate starvation-inducible protein;;putative Similarities with DNA-specific endonuclease I. secreted protein;;protein of unknown function;;conserved membrane protein of unknown function	antibiotic synthesis				-	-	-	-
	GI61_PA_d	2927188	2929686	2498	phosphate starvation-inducible protein;;putative Similarities with DNA-specific endonuclease I. secreted protein	environment interaction/recombination	RGP48_PL_b	RGP44_XN_k	RGP35_XB_a	-	-	-	-
	GI61_PA_e	2929911	2939205	9294	protein of unknown function;;conserved membrane protein of unknown function;;Oxidoreductase;;Peptidase C26 (fragment);;protein of unknown function;;protein of unknown function;;protein of unknown function;;protein of unknown function;;protein of unknown function;;putative Guanylate kinase;;protein of unknown function;;protein of unknown function;;protein of unknown function;;Transmembrane water c…	metabolism/ environment interaction				-	-	-	-
	GI61_PA_f	2940023	2943357	3334	protein of unknown function;;Transcription regulator;;excinuclease ABC subunit C;;protein of unknown function;;phosphatidylglycerophosphate synthetase (CDP-1,2-diacyl-sn-glycero-3-phosphate phosphatidyl transferase)	metabolism/ recombination	core genome	core genome	core genome	+	+	+	+
	GI61_PA_g	2943502	2952453	8951	protein of unknown function;;putative type III secretion chaperone;;conserved protein of unknown function;;conserved protein of unknown function;;protein of unknown function;;putative transcriptional regulator, LuxR family;;putative Similar to transcriptional regulator;;Similar to transcriptional regulator;;Similar to transcriptional regulator;;putative transcription regulator, LuxR family;;putat…	environment interaction	GI47_PL_h			-	-	-	-
	GI61_PA_h	2952695	2959357	6662	fragment of conserved hypothetical protein (part 2);;transport system permease protein;;conserved protein of unknown function;;Phosphotriesterase homology protein;;putative amino acid racemase;;Conserved hypothetical protein, putative PTS-regulatory domain (PRD);;Conserved hypothetical protein; putative ''Winged helix'' DNA-binding domain	unknown / recombination	GI47_PL_g	RGP96bis_XN_a	RGP2_XB_d	-	-	-	+
	GI61_PA_i	2959910	2963706	3796	Type 1 fimbriae regulatory recombinase protein, FimB;;fragment of conserved hypothetical protein (part 1);;protein of unknown function;;putative transcription regulator (fragment);;protein of unknown function;;protein of unknown function;;protein of unknown function;;putative transcriptional regulator	unknown / recombination				-	-	-	-
	GI61_PA_j	2964085	2967519	3434	PTS Enzyme IIC transport protein; involved in L-ascorbate utilization (by similarity);;PTS Enzyme IIB; involved in the utilization of L-ascorbate (by similarity);;Putative phosphotransferase enzyme II, A component SgcA;;putative LacI-family transcriptional regulatory protein	metabolism	GI47_PL_e			+	+	+	+/-
	GI61_PA_k	2967688	2981220	13532	conserved hypothetical protein;;conserved hypothetical protein;;putative xenobiotic reductase B and NAD(P)H-dependent 2-cyclohexen-1-one reductase homolog;;murine toxin Ymt protein;;D-serine dehydratase DsdA;;DsdX permease;;D-serine dehydratase (deaminase) transcriptional activator DsdC;;PagC-like membrane protein (virulence-related membrane protein) of Escherichia coli O157:H7;;conserved membran…	host interaction / metabolism	GI47_PL_d			-	+/-	-	+/-
RGP62	RGP62_PA_a	3007352	3018057	10705	protein of unknown function;;protein of unknown function;;conserved protein of unknown function;;protein of unknown function;;conserved protein of unknown function;;protein of unknown function;;conserved protein of unknown function;;protein of unknown function;;conserved protein of unknown function;;protein of unknown function	unknown				-	-	-	-
	RGP62_PA_b	3018082	3022094	4012	conserved hypothetical protein;;conserved protein of unknown function;;putative VgrG protein;;conserved protein of unknown function	unknown	RGP46_PL_a			-	-	-	-
RGP63	RGP63_PA_a	3034093	3047293	13200	conserved hypothetical protein;;conserved hypothetical protein;;conserved hypothetical protein;;conserved hypothetical protein;;protein of unknown function;;conserved hypothetical protein;;protein of unknown function;;conserved hypothetical protein;;conserved hypothetical protein;;conserved hypothetical protein;;conserved hypothetical protein;;hypothetical protein	unknown	RGP45_PL_f			-	-	-	-
	RGP63_PA_b	3048115	3051340	3225	Flagellar biosynthesis protein FlhA;;Flagellar biosynthetic protein FlhB	unknown	RGP45_PL_e	RGP38_XN_a	RGP30_XB_c	+	+	+	+
	RGP63_PA_c	3051735	3054607	2872	conserved hypothetical protein;;putative pyocin S3 immunity protein;;Similar to pyocin S3 immunity protein;;conserved protein of unknown function	environment interaction	RGP45_PL_d			-	-	-	-
	RGP63_PA_d	3054501	3063879	9378	protein of unknown function;;conserved hypothetical protein;;protein of unknown function;;Conserved hypothetical protein;;Isovaleryl-CoA condensing ketosynthase BkdC involved in stilben biosynthesis;;Dihydrolipoyllysine-residue succinyltransferase;;Pyruvate dehydrogenase (acetyl-transferring);;protein of unknown function;;Sucrose-6-phosphate hydrolase (fragment)	antibiotic synthesis	RGP45_PL_c	RGP38_XN_c		-	-	-	-
	RGP63_PA_e	3065615	3083464	17849	Similar to a permease invoved in syringolin synthesis;;Similar to non-ribosomal peptide synthetase (NRPS)/type I polyketide synthetase (PKS) protein;;Similar to protein encoded in the glidobactin A synthetase gene region of strain K481-B101;;putative antibiotic synthetase	antibiotic synthesis	RGP45_PL_b			-	-	-	-
GI64	GI64_PA_a	3098183	3104899	6716	protein of unknown function;;protein of unknown function;;Magnesium-transporting ATPase, P-type 1 (Mg(2+) transport ATPase, P-type 1) (fragment);;protein of unknown function;;protein of unknown function;;exported protein of unknown function;;Protein mgtC;;protein of unknown function;;Cold shock protein CspC;;protein of unknown function;;hypothetical protein;;putative Similar to membrane protein Y…	environment interaction	GI44_PL_f			+/-	-	-	-
	GI64_PA_b	3104983	3114070	9087	dihydroorotase (DHOase);;biofilm regulator;;putative colanic acid capsular biosynthesis activation protein A (polysaccharide synthesis regulation protein) RcsA of Escherichia coli;;conserved hypothetical protein;;DNA damage-inducible protein I;;Lipid A biosynthesis, KDO2-lipid IVA lauroyl-ACP acyltransferase;;putative di-tripeptide ABC transporter;;putative transcription regulator;;Protein csaA;;…	metabolism	GI44_PL_c	GI36_XN_d	GI29_XB_e	+/-	+/-	+/-	+/-
	GI64_PA_c	3114277	3127301	13024	Trancriptionnal regulator IolR;;Protein IolA involved in myo-inositol catabolism;;IolD protein involved in myo-inositol catabolism;;protein of unknown function;;Inositol 2-dehydrogenase IolG2 involved in myo-inositol catabolism;;Na+/myo-inositol transporter protein;;Protein IolG1 involved in myo-inositol catabolism;;Protein IolC involved in myo-inositol catabolism;;Protein IolE involved in myo-in…	metabolism	GI44_PL_b	GI65_XN_k		+	-	+	-
	GI64_PA_d	3127391	3135172	7781	Predicted protein (fragment);;conserved protein of unknown function;;Crispr-associated protein, Csy4 family;;Crispr-associated protein, Csy3 family;;Crispr-associated protein, Csy2 family;;putative Crispr-associated protein, Csy1 family;;conserved protein of unknown function;;CRISPR-associated protein, Cas1 family;;protein of unknown function;;conserved protein of unknown function;;protein of unk…	recombination	GI44_PL_a			+	-	+	-
	GI64_PA_e	3135414	3145345	9931	conserved membrane protein of unknown function;;conserved protein of unknown function;;Nucleoside triphosphatase, D5 family;;conserved protein of unknown function;;protein of unknown function;;protein of unknown function;;conserved protein of unknown function;;AntA/AntB antirepressor domain protein;;Phage transcriptional regulator, AlpA;;Phage transcriptional regulator, AlpA;;protein of unknown f…	Phages components				-	-	-	-
	GI64_PA_f	3146796	3154034	7238	CRISPR-associated protein Csy1;;protein of unknown function;;protein of unknown function;;protein of unknown function;;protein of unknown function;;putative CRISPR-associated helicase Cas3, Yersinia-type;;protein of unknown function;;conserved protein of unknown function;;conserved protein of unknown function;;conserved exported protein of unknown function	recombination	GI44_PL_a			+	-	+	-
RGP66	RGP66_PA_a	3199834	3204009	4175	putative monooxygenase;;transposase (fragment);;transposase;;PilT protein domain;;conserved hypothetical protein;;protein of unknown function;;transposase (fragment)	unknown/ recombination	P41_PL_i			-	-	-	-
	RGP66_PA_b	3204099	3214367	10268	Type IV pilus protein PilR;;Similarities with PilQ and BfpD;;Similarities with PilP_like protein of Photorhabdus;;putative PilO;;putative PilN, BfpB and lipoprotein;;putative Similar to PilL. secreted protein;;hypothetical protein;;protein of unknown function;;putative Type IV B pilus protein;;Type 4 prepilin-like proteins leader peptide processing enzyme (Pectic enzymes secretion protein outO) […	host interaction	P41_PL_h			-	+	+	-
	RGP66_PA_c	3214604	3217617	3013	protein of unknown function;;Hyaluronan synthase [Includes: Glucuronosyl-N- acetylglucosaminyl-proteoglycan 4-beta-N-acetylglucosaminyltransferase (UDP-GlcNAc transferase); N-acetylgalactosaminyl-proteoglycan 3-beta- glucuronosyltransferase (UDP-GlcUA transferase)] (fragment);;putative Multidrug efflux associated membrane protein;;conserved membrane protein of unknown function;;ABC transporter	metabolism/ drug resistance		RGP13_XN_b	RGP32_XB_i	-	-	-	-
	RGP66_PA_d	3218747	3240351	21604	conserved hypothetical protein;;protein of unknown function;;conserved hypothetical protein;;conserved hypothetical protein;;conserved hypothetical protein;;conserved hypothetical protein;;conserved hypothetical protein;;conserved hypothetical protein;;conserved hypothetical protein;;putative base plate protein gp25 of Bacteriophage;;conserved hypothetical protein;;conserved hypothetical protein;…	Phages components	P41_PL_b			-	-	-	-
	RGP66_PA_e	3240543	3246374	5831	protein of unknown function;;protein of unknown function;;Similar to photopexin A/B of Photorhabdus luminescens;;putative transposase	environment interaction				-	-	-	-
RGP67	RGP67_PA_a	3311712	3320940	9228	protein of unknown function;;putative bacitracin transport permease YbjG of Escherichia coli;;protein of unknown function;;protein of unknown function;;Serine transporter SdaC protein;;Crystalline inclusion protein CipA;;Similar to crystalline inclusion protein type II (CipA-like protein);;Conserved hypothetical protein;;penicillin-binding protein 6 precursor (D-alanyl-D-alanine carboxypeptidase …	host interaction /environment interaction	RGP39_PL_a			+/-	+/-	+/-	+/-
RGP68	RGP68_PA_a	3330940	3338117	7177	conserved hypothetical protein;;putative calcium-dependent cell adhesion molecule-1;;putative calcium-dependent cell adhesion molecule-1;;6-phosphogluconate dehydrogenase, decarboxylating;;fused putative membrane protein ; putative membrane protein;;protein of unknown function	metabolism/ environment interaction	core genome	RGP32_XN_b	core genome	-	-	-	-
RGP69	RGP69_PA_a	3352947	3363047	10100	putative transport protein YjiJ of Escherichia coli;;putative granaticin polyketide ketoreductase and 3-ketoacyl-acyl carrier protein reductase;;protein of unknown function;;molybdopterin biosynthesis protein;;molybdopterin biosynthesis protein;;Hypothetical ABC transporter ATP-binding protein YbiT;;protein of unknown function;;alcohol dehydrogenase, NAD(P)-dependent;;putative conserved oxidoredu…	metabolism				+/-	+/-	+/-	+/-
	RGP69_PA_b	3364148	3371299	7151	Insecticidal crystal-related protein Pit;;conserved hypothetical protein;;Putative membrane protein;;Fe-binding and storage protein;;putative alkylphosphonate uptake protein PhnA;;probable ATP-dependent helicase (DNA-damage-inducible protein G);;conserved hypothetical protein;;3-mercaptopyruvate sulfurtransferase (Rhodanese-like protein)	host interaction /environment interaction	RGP37_PL_e	RGP31_XN_c	RGP20_XB_b	+/-	+/-	+/-	+/-
	RGP69_PA_c	3371893	3377673	5780	Putative lipase;;Putative lipase;;Similar to lipase /esterase;;Putative lipase	environment interaction	RGP37_PL_d			-	-	-	-
	RGP69_PA_d	3377759	3386127	8368	tRNA-dihydrouridine synthase C;;ATP-dependent RNA helicase RhlE;;putative DNA-binding transcriptional regulator;;Membrane Fusion Protein (MFP) YbhG;;ABC transporter ATP-binding protein YbhF;;protein of unknown function;;ABC transporter permease protein YbhS;;ABC transporter permease protein YbhR	metabolism	RGP37_PL_b	RGP31_XN_a	RGP20_XB_c	-	+	-	+
	RGP69_PA_e	3386472	3389452	2980	Complete genome; segment 6/17;;Putative 2-amino-3-ketobutyrate coenzyme A ligase;;protein of unknown function	metabolism	RGP37_PL_a			-	-	-	-
GI70	GI70_PA_a	3413779	3421101	7322	quinolinate synthetase A;;protein of unknown function;;protein of unknown function;;protein of unknown function;;protein of unknown function;;Weakly similar to DNA inversion product, tail fiber protein homolog from lambdoid prophage;;conserved protein of unknown function;;exported protein of unknown function;;conserved protein of unknown function	metabolism/ Phages components				-	-	-	-
GI73	GI73_PA_a	3463644	3469170	5526	Protein containing Membrane Attack Complex/Perforin (MACPF) domains;;putative hydrolase;;phosphoglucomutase;;SeqA protein, negative modulator of initiation of replication	host interaction	GI33_PL_c			+/-	+/-	+/-	+/-
	GI73_PA_b	3469512	3471566	2054	protein of unknown function;;protein of unknown function;;Fibril-forming collagen alpha chain (Fragment) (fragment);;exported protein of unknown function;;protein of unknown function	unknown				-	-	-	-
	GI73_PA_c	3471785	3484945	13160	putative integrase;;protein of unknown function;;DnaG primase-like;;Transcriptional regulator, XRE family;;conserved protein of unknown function;;conserved hypothetical protein;;protein of unknown function;;protein of unknown function;;protein of unknown function;;Putative exported protein (modular protein);;Tyrosine recombinase xerC 2;;protein of unknown function;;DnaG primase-like;;Putative pha…	phage				-	-	+/-	-
	GI73_PA_d	3484950	3498698	13748	Similar to Rhs-family protein;;Conserved hypothetical protein;;putative esterase;;C4-dicarboxylate transport protein;;protein of unknown function;;protein of unknown function;;conserved protein of unknown function;;Putative membrane protein (Rhs-like protein fragment);;putative Rhs family protein (fragment)	recombination/ metabolism				+/-	-	-	-
	GI73_PA_e	3499900	3531492	31592	RTX toxins (fragment);;protein of unknown function;;putative Glutamate racemase (NRPS involved in antibiotic biosynthesis)	host interaction / antibiotic synthesis				-	-	-	-
	GI73_PA_f	3531675	3559163	27488	Similar to aliphatic amidase;;protein of unknown function;;protein of unknown function;;exported protein of unknown function;;protein of unknown function;;TpsA-related protein (fragment);;conserved protein of unknown function;;protein of unknown function;;TpsA-related protein;;putative TpsB protein (fragment);;putative RTX toxin RtxA;;protein of unknown function;;protein of unknown function	host interaction				-	-	-	-
	GI73_PA_g	3559942	3565657	5715	Similarities with transcription regulator LuxR family; protein of unknown function; putative aminotransferases; putative Na+/H+ antiporter; putative GalR/LacI family transcriptional regulator	environment interaction	GI85_PL_g			-	+/-	-	-
	GI73_PA_h	3565842	3575038	9196	Similarities with LuxR family transcriptional regulator; protein of unknown function; conserved protein of unknown function; Afp17; Hypothetical protein; putative transcription regulator LuxR family; Similar to probable transcription regulator(LuxR family); Similar to transcriptional regulator; protein of unknown function; protein of unknown function	unknown	GI76_PL_c			-	-	-	-
	GI73_PA_i	3575095	3586297	11202	conserved hypothetical protein (probable component of SST VI cluster); conserved hypothetical protein (probable component of SST VI cluster); Conserved hypothetical protein (IcmF-like domain protein, probable component of SST VI cluster); Hypothetical protein; Conserved hypothetical protein; Conserved hypothetical protein; Conserved hypothetical protein. Putative secreted protein; Conserved hypot…	host interaction	GI76_PL_d			-	-	-	-
	GI73_PA_j	3586356	3594824	8468	conserved protein of unknown function; putative vgrG related protein (probable component of SST VI cluster); putative ClpA/B-type chaperone (fragment); putative secretion system effector of SST VI cluster (Hcp family); fragment of Conserved hypothetical protein(similar to putative exported protein (part 2); Conserved hypothetical protein; Conserved hypothetical protein(putative secreted protein);…	host interaction	GI76_PL_e			-	-	-	-
	GI73_PA_k	3595021	3601540	6519	putative secretion system effector of SST VI cluster (Hcp family); Conserved hypothetical protein with OmpA/MotB domains (probable component of SST VI cluster); conserved hypothetical protein (probable component of SST VI cluster); conserved hypothetical protein (probable component of SST VI cluster); conserved hypothetical protein (probable component of SST VI cluster); conserved hypothetical pr…	host interaction	GI76_PL_f			+	-	-	-
	GI73_PA_l	3602356	3604695	2339	conserved protein of unknown function;;protein of unknown function;;conserved protein of unknown function;;Transcriptional regulator AbrB;;protein of unknown function;;toxin of the RelE-RelB toxin-antitoxin system; Qin prophage;;conserved hypothetical protein	environment interaction/ phage components				-	-	-	-
	GI73_PA_m	3604973	3620476	15503	Similar to proteins involved in antibiotic biosynthesis. Putative transmembrane protein	antibiotic synthesis			GI31_XB_a	-	-	+/-	-
	GI73_PA_n	3620806	3625548	4742	protein of unknown function;;LemA family protein;;membrane protein of unknown function;;LemA family protein;;membrane protein of unknown function;;Death on curing protein;;conserved protein of unknown function	unknown				-	-	-	-
	GI73_PA_o	3625810	3639450	13640	fragment of putative RTX toxin RtxA (part 2);;fragment of putative RTX toxin RtxA (part 1);;Transposase, IS630 family	host interaction / recombination	RGP32_PL_d	RGP29_XN_c	RGP22_XB_c	-	-	-	-
	GI73_PA_p	3640328	3648267	7939	Cytolysin-activating lysine-acyltransferase RtxC;;Similar to unknown protein VC1449 of Vibrio cholerae;;RTX toxin ABC transporter (IM-ABC) protein RtxB;;RTX toxin ABC transporter protein (MFP) RtxD;;Putative RTX toxin ABC transporter (IM-ABC) protein, similar to unknown protein VC1446 of Vibrio cholerae;;putative AraC-family transcriptional regulator	host interaction	RGP32_PL_c RGP19_PL_a	RGP29_XN_c	RGP22_XB_c	+	+/-	+/-	-
	GI73_PA_q	3647299	3653120	5821	putative AraC-family transcriptional regulator;;protein of unknown function;;protein of unknown function;;flavodoxin 1;;ferric uptake transcription regulator (ferric uptake regulator);;Chitobiase precursor (N-acetyl-beta-glucosaminidase) -beta-N-acetylhexosaminidase)	environment interaction	RGP32_PL_b	RGP29_XN_a	RGP22_XB_e	+	-	-	-
P75	P75_PA_a	3665225	3672651	7426	conserved protein of unknown function;;protein of unknown function;;protein of unknown function;;protein of unknown function;;putative bacteriophage tail fiber protein;;Similarities with tail fiber protein;;Similar to bacteriophage protein;;Similar to bacteriophage protein;;Similar to bacteriophage protein;;protein of unknown function;;Similar to bacteriophage protein;;Similar to bacteriophage pr…	phage component				-	-	-	-
	P75_PA_b	3673152	3676175	3023	protein of unknown function;;protein of unknown function;;protein of unknown function;;protein of unknown function;;protein of unknown function;;protein of unknown function;;putative bacteriophage protein	phage component				-	-	-	-
	P75_PA_c	3676195	3688934	12739	conserved protein of unknown function;;putative Similar to bacteriophage protein. transmembrane protein;;hypothetical protein;;conserved hypothetical protein;;conserved hypothetical protein;;Phage-related protein;;conserved hypothetical protein;;conserved protein of unknown function;;conserved protein of unknown function;;conserved hypothetical protein;;hypothetical protein;;hypothetical protein;…	phage component				-	-	-	-
	P75_PA_d	3689085	3696624	7539	conserved protein of unknown function;;protein of unknown function;;putative murein endopeptidase; DLP12 prophage;;putative lysozyme; DLP12 prophage (fragment);;putative phage lysis protein S (holin) (modular protein);;protein of unknown function;;Antiterminator Q protein;;protein of unknown function;;Protein ninG;;Protein ninE;;conserved protein of unknown function;;protein of unknown function;;…	phage component				-	-	-	-
	P75_PA_e	3697303	3705355	8052	conserved protein of unknown function;;conserved protein of unknown function;;protein of unknown function;;conserved protein of unknown function;;protein of unknown function;;protein of unknown function;;conserved protein of unknown function;;protein of unknown function;;protein of unknown function;;conserved protein of unknown function;;conserved protein of unknown function;;conserved protein of…	phage component				-	-	-	-
RGP76	RGP76_PA_a	3731250	3739731	8481	O-6-alkylguanine-DNA:cysteine-protein methyltransferase;;protein of unknown function;;Glutaredoxin-like protein NrdH;;NrdI protein;;ribonucleoside-diphosphate reductase alpha-chain (ribonucleotide reductase R1 subunit);;ribonucleoside-diphosphate reductase 2 beta chain (ribonucleotide reductase 2) (R2f protein);;protein of unknown function;;Glycine betaine/L-proline transport ATP-binding protein …	metabolism	core genome			+	+	+	+
RGP79	RGP79_PA_a	3799781	3803880	4099	protein of unknown function;;Hemin receptor precursor protein HemR;;conserved protein of unknown function;;putative sigma-70 factor, ECF subfamily;;putative exported protein	environment interaction	RGP28_PL_e	P26_XN_j	RGP63_XB_b	-	-	+/-	-
	RGP79_PA_b	3805000	3809482	4482	putative lipase;;conserved protein of unknown function;;protein of unknown function;;conserved protein of unknown function;;conserved exported protein of unknown function;;protein of unknown function;;conserved protein of unknown function	environment interaction/ unknown			GI23_XB_e	-	-	-	-
	RGP79_PA_c	3809484	3817863	8379	putative transcriptional regulator;;putative C-terminal region of formate hydrogenlyase transcriptional activator;;protein of unknown function;;conserved hypothetical protein;;nitrilase;;conserved hypothetical protein;;putative N-acetyltransferase;;Thiamine-phosphate kinase;;conserved hypothetical protein;;putative FAD dependent oxidoreductase	metabolism	RGP28_PL_d	GI45_XN_a		-	-	-	-
	RGP79_PA_d	3818467	3819204	737	methyltransferase involved in toxoflavin biosynthesis	environment interaction				-	-	-	-
	RGP79_PA_e	3819431	3824071	4640	protein of unknown function;;protein of unknown function;;protein of unknown function;;putative membrane protein (fragment);;Similar to putative membrane protein (fragment);;putative membrane protein;;putative membrane protein;;putative membrane protein;;conserved hypothetical protein;;Putative acyl-transferase	unknown				+/-	-	-	-
	RGP79_PA_f	3824222	3831540	7318	putative exported protein;;Thiamine biosynthesis lipoprotein ApbE precursor;;Na+-translocating NADH-ubiquinone oxidoreductase, beta chain;;Na(+)-translocating NADH-quinone reductase, chain E (Na-NQR complex subunit 5);;Na(+)-translocating NADH-quinone reductase, chain D;;Na(+)-translocating NADH-quinone reductase, chain C;;Na(+)-translocating NADH-quinone reductase, chain B;;Na(+)-translocating N…	metabolism	RGP28_PL_a RGP28_PL_b	RGP66_XN_a	RGP63_XB_c	+	-	-	-
RGP80	RGP80_PA_a	3837077	3844187	7110	putative transcription regulator protein;;conserved protein of unknown function;;membrane protein of unknown function;;membrane protein of unknown function;;Homocitrate synthase 1 (fragment);;putative Epoxidase;;transposase (fragment);;Similarities with gp31 protein of Bacteriophage (fragment);;diaminopimelate decarboxylase (DAP decarboxylase)	phage component/ metabolism				-	-	-	-
GI81	GI81_PA_a	3865703	3875579	9876	protein of unknown function;;protein of unknown function;;6-phosphofructokinase II (fragment) (modular protein);;conserved hypothetical protein;;conserved protein of unknown function;;Complete genome; segment 4/17;;Complete genome; segment 4/17;;conserved hypothetical protein;;conserved hypothetical protein;;conserved hypothetical protein;;conserved hypothetical protein;;protein of unknown functi…	unknown/metabolism	GI27_PL_t			-	+/-	+/-	-
	GI81_PA_b	3875736	3886550	10814	protein of unknown function;;protein of unknown function;;protein of unknown function;;protein of unknown function;;putative TpsB protein (fragment);;Putative TpsA-related protein	host interaction	GI27_PL_s		GI31_XB_b	-	-	+	-
	GI81_PA_d	3892730	3899620	6890	conserved hypothetical protein;;conserved protein of unknown function;;conserved hypothetical protein;;conserved hypothetical protein;;Similarities with transcriptional regulator;;DnaG primase-like protein;;putative integrase/recombinase	recombination	GI27_PL_q			-	-	+/-	-
	GI81_PA_c	3893971	3899620	5649	conserved hypothetical protein;;conserved hypothetical protein;;Similarities with transcriptional regulator;;DnaG primase-like protein;;putative integrase/recombinase	recombination	GI27_PL_r	GI65_XN_c		-	-	+	-
	GI81_PA_e	3899747	3907023	7276	protein of unknown function;;conserved hypothetical protein;;conserved protein of unknown function;;protein of unknown function;;fragment of conserved hypothetical protein (part 1);;fragment of conserved hypothetical protein (part 2);;conserved exported protein of unknown function;;protein of unknown function;;protein of unknown function;;conserved hypothetical protein;;protein of unknown functio…	recombination/ unknown				-	-	-	-
	GI81_PA_f	3907031	3912226	5195	Putative insertion sequence ATP-binding protein y4pL (fragment);;conserved protein of unknown function;;Enp1 (modular protein);;putative lysozyme (Lysis protein) (Muramidase) (Endolysin) (P13);;Pnf;;LysR-family transcriptional regulatory protein (fragment);;transposase (fragment)	phage component				-	-	-	-
	GI81_PA_g	3912755	3934389	21634	protein of unknown function;;Similarities with C-terminal region of insecticial toxin;;Afp16;;Afp15;;Complete genome; segment 6/17;;Complete genome; segment 9/17;;Complete genome; segment 6/17;;protein of unknown function;;conserved protein of unknown function;;Similar to base plate protein gp25 of Bacteriophage;;conserved protein of unknown function;;conserved protein of unknown function;;conser…	phage component	P41_PL_b P41_PL_c P41_PL_d P41_PL_e P41_PL_f P41_PL_g			-	-	-	-
	GI81_PA_h	3934527	3954948	20421	TchA protein;;putative phage-related protein;;protein of unknown function;;putative Tyrocidine synthetase 2 (Tyrocidine synthetase II) [Includes: ATP- dependent proline adenylase (ProA) (Proline activase); ATP-dependent phenylalanine adenylase (PheA) (Phenylalanine activase); ATP-dependent D-phenylalanine adenylase (D-PheA) (D-phenylalanine activase); Phenylalanine racemase [ATP-hydrolyzing] ];;p…	antibiotic synthesis		RGP61_XN_a	RGP16bis_XB_b	-	-	-	-
	GI81_PA_i	3954984	3971930	16946	conserved protein of unknown function;;conserved protein of unknown function;;conserved protein of unknown function;;conserved protein of unknown function;;conserved hypothetical protein;;Complete genome; segment 4/17 (Complete genome; segment 13/17) (Complete genome; segment 5/17) (fragment);;conserved protein of unknown function;;protein of unknown function;;protein of unknown function;;protein…	host interaction				-	-	-	-
	GI81_PA_j	3972075	3982843	10768	protein of unknown function;;protein of unknown function;;Lantibiotic biosynthesis protein, flavoprotein;;protein of unknown function;;Globin (fragment);;putative acetyltransferase;;putative Choline dehydrogenase;;putative Non-ribosomal peptide synthase/polyketide synthase;;putative NRPS;;protein of unknown function;;putative transmembrane transporter;;Transcriptional regulator, ArsR family/rhoda…	antibiotic synthesis				-	-	-	-
RGP82	RGP82_PA_a	4044716	4080795	36079	protein of unknown function;;protein of unknown function;;protein of unknown function;;protein of unknown function;;protein of unknown function;;conserved protein of unknown function;;protein of unknown function;;conserved protein of unknown function;;conserved protein of unknown function;;Putative outer membrane protein;;putative Type III secretory pathway, component EscU;;putative Secretion sys…	host interaction				-	-	-	-
RGP84	RGP84_PA_a	4106621	4118958	12337	protein of unknown function;;putative 5`-nucleotidase family protein precursor;;Similarities with ribonuclease;;2',3'-cyclic-nucleotide 2'-phosphodiesterase precursor;;protein of unknown function;;recombinaison associated protein;;Methyltransferase type 11;;Similarities with Huntington interacting protein;;conserved hypothetical protein;;protein of unknown function	metabolism	RGP87_PL_b			-	-	-	-
P85	P85_PA_a	4143603	4153246	9643	Similarities with VgrG and VgrE proteins;;Putative phage-related protein Gp29 and Gp30;;Some similarities with gp31 protein of Bacteriophage;;Some similarities with gp31 protein of Bacteriophage;;Similarities with gp31 protein of Bacteriophage;;Similarities with gp31 protein of Bacteriophage;;Similarities with gp31 protein of Bacteriophage;;conserved hypothetical protein	phage components	RGP22_PL_m RGP36_PL_a RGP13_PL_a			-	-	-	-
P86	P86_PA_a	4172023	4179033	7010	putative integrase; DLP12 prophage;;Excisionase;;protein of unknown function;;conserved protein of unknown function;;conserved protein of unknown function;;protein of unknown function;;conserved hypothetical protein;;putative hypothetical gene of Photorhabdus;;Similarities with bacteriophage protein (fragment);;conserved protein of unknown function;;conserved protein of unknown function;;conserve…	Phages components				-	-	-	-
	P86_PA_b	4179392	4188515	9123	protein of unknown function;;hypothetical protein;;conserved hypothetical protein;;CI protein;;8.4 kDa cro protein;;putative Similarities with transcription activator protein C1;;conserved protein of unknown function;;Replication protein P;;protein of unknown function;;conserved protein of unknown function;;Protein ninE;;Protein ninG;;protein of unknown function;;Antiterminator Q protein;;protein…	Phages components				-	-	-	-
	P86_PA_c	4188666	4211598	22932	putative bacteriophage protein;;putative phage terminase large subunit;;conserved hypothetical protein;;conserved hypothetical protein;;conserved hypothetical protein;;hypothetical protein;;hypothetical protein;;conserved hypothetical protein;;conserved protein of unknown function;;conserved hypothetical protein;;conserved hypothetical protein;;Phage-related protein;;conserved hypothetical protei…	Phages components	P71_PL_a			-	+/-	-	-
	P86_PA_d	4211630	4224549	12919	conserved protein of unknown function;;putative Helicase family protein;;protein of unknown function;;protein of unknown function;;protein of unknown function;;putative helicase;;protein of unknown function;;conserved protein of unknown function;;conserved hypothetical protein;;conserved hypothetical protein;;protein of unknown function;;protein of unknown function;;putative sugar fermentation st…	phage/metabolism				-	-	-	-
	P86_PA_e	4225079	4232256	7177	conserved hypothetical protein;;conserved hypothetical protein;;2,4-dienoyl-CoA reductase [NADPH] (2,4-dienoyl coenzyme A reductase);;Na+/serine (threonine) symporter;;protein of unknown function;;Function unknown; induced by alkali; putative membrane transport or efflux protein (by similarity);;protein of unknown function;;protein of unknown function	metabolism	GI88_PL_b	P88_XN_c	RGP76_XB_a	+	+	+	+/-
RGP87	RGP87_PA_a	4261345	4271293	9948	Transposase, IS630 family;;protein of unknown function;;Similar to the DNA-binding protein H-NS (fragment);;protein of unknown function;;Protease precursor DegS;;protein of unknown function;;Highly similar to unknown protein of Photorhabdus and some similarities with gp30 protein of Bacteriophage;;Some similarities with gp31 protein of Bacteriophage;;Similarities with gp31 protein of Bacteriophag…	phage component	RGP13_PL_a RGP22_PL_L			-	-	-	-
RGP88	RGP88_PA_a	4284756	4291287	6531	Regulator of nucleoside diphosphate kinase;;conserved hypothetical protein;;putative bacteriophage protein (fragment);;fragment of putative bacteriophage protein (part 2);;fragment of putative bacteriophage protein (part 1);;protein of unknown function;;membrane protein of unknown function;;conserved protein of unknown function;;Methionine aminopeptidase (MAP) (Peptidase M)	Phages components				-	-	-	-
	RGP88_PA_b	4291334	4294323	2989	PmbA protein, involved in the maturation of antibiotic;;conserved hypothetical protein;;putative barnase inhibitor;;putative ribonuclease precursor (Barnase) (RNase Ba)	antibiotic synthesis	core genome	core genome	core genome	+	+	+	+
RGP89	RGP89_PA_a	4316240	4318441	2201	protein of unknown function;;putative multidrug resistance protein;;Similar to transcription regulator AraC/XylS family	drug resistance	RGP92_PL_a			-	-	-	-
	RGP89_PA_b	4318762	4320577	1815	JHE-like toxin, ''Photorhabdus insect related'' toxin, PirB;;''Photorhabdus insecte related'' toxin, PirA	host interaction	RGP92_PL_b	P26_XN_b		-	-	-	-
	RGP89_PA_c	4321674	4328572	6898	High-affinity branched-chain amino acid transport ATP-binding protein LivF;;High-affinity branched-chain amino acid transport ATP-binding protein LivG;;High-affinity branched-chain amino acid transport system permease protein LivM;;High-affinity branched-chain amino acid transport system permease protein LivH;;Leucine-specific binding protein precursor LivK	metabolism	RGP92_PL_c	RGP16_XN_a		+	+	+	+
RGP90	RGP90_PA_a	4334412	4340495	6083	protein of unknown function;;conserved protein of unknown function;;ParE;;SirA protein;;conserved hypothetical protein; putative inner membrane protein	environment interaction				+/-	+/-	+/-	+/-
	RGP90_PA_b	4340742	4350534	9792	glycerol dehydrogenase (GLDH);;conserved protein of unknown function;;conserved hypothetical protein;;glycerol-3-phosphate transporter (G-3-P transporter) (G-3-P permease);;glycerophosphoryl diester phosphodiesterase, periplasmic precursor (glycerophosphodiester phosphodiesterase);;Putative lysyl-tRNA synthetase (Lysine--tRNA ligase);;protein of unknown function;;conserved protein of unknown func…	metabolism	RGP93_PL_a			+/-	+/-	+/-	+/-
GI91	GI91_PA_a	4367636	4390435	22799	transposase (fragment);;conserved protein of unknown function;;conserved protein of unknown function;;conserved protein of unknown function;;conserved protein of unknown function;;Gamma-carboxymuconolactone decarboxylase;;Acetyl-CoA acetyltransferase;;protein of unknown function;;protein of unknown function;;conserved membrane protein of unknown function;;putative Uncharacterized oxidoreductase y…	metabolism				-	-	-	-
	GI91_PA_b	4390494	4404222	13728	protein of unknown function;;conserved protein of unknown function; conserved exported protein of unknown function (putative lipoprotein of SST VI cluster); conserved hypothetical protein (probable component of SST VI cluster); Conserved hypothetical protein with OmpA/MotB domains (probable component of SST VI cluster); Conserved hypothetical protein (ImcF-like domain protein precursor of SST VI …	host interaction		RGP55_XN_b	RGP32bis_XB_b	+/-	+/-	-	-
	GI91_PA_c	4404711	4421104	16393	transposase(fragment); conserved protein of unknown function; protein of unknown function; protein of unknown function; Addiction module toxin, RelE/StbE family; Addiction module antitoxin, RelB/DinJ family (fragment); protein of unknown function; putative ClpA/B-type chaperone (Putative ATPase with chaperone activity, probable component of SST VI cluster); conserved hypothetical protein (probabl…	host interaction / environment interaction		RGP55_XN_b	RGP32bis_XB_b	+	+/-	-	-
	GI91_PA_d	4421186	4426944	5758	Putative acetyltransferase;;Putative AMP-dependent synthetase/ligase;;Similarities with fatty-acyl-CoA reductase;;Similarities with fatty acyl-protein synthetase	metabolism	GI94_PL_e	RGP100_XN_a	RGP14_XB_c	-	-	-	-
	GI91_PA_e	4428702	4441481	12779	conserved protein of unknown function; protein of unknown function; Conserved hypothetical protein with ImpA domain(probable component of SST VI cluster); conserved hypothetical protein (lysosyme related protein, probable component of SST VI cluster); conserved hypothetical protein (probable component of SST VI cluster); conserved hypothetical protein (probable component of SST VI cluster); conse…	host interaction	GI94_PL_g			+	-	-	-
	GI91_PA_f	4441481	4451665	10184	conserved hypothetical protein;;conserved hypothetical protein;;protein of unknown function;;conserved hypothetical protein;;Complete genome; segment 15/17;;protein of unknown function;;conserved hypothetical protein;;conserved hypothetical protein;;conserved hypothetical protein;;conserved hypothetical protein;;conserved hypothetical protein	host interaction	GI94_PL_h GI94_PL_i			-	-	-	-
	GI91_PA_g	4451697	4463350	11653	putative vgrG related protein(probable component of SST VI cluster); putative ClpA/B-type chaperone (Putative ATPase with chaperone activity; probable component of SST VI cluster); putative secretion system effector of SST VI cluster (Hcp family); Conserved hypothetical protein with OmpA/MotB domains (probable component of SST VI cluster); conserved hypothetical protein (probable component of SST…	host interaction	GI94_PL_j			+	-	-	-
	GI91_PA_h	4464073	4474850	10777	hypothetical protein;;putative Similarities with multidrug-resistance protein. transmembrane protein;;transposase (fragment);;Putative monooxygenase;;conserved membrane protein of unknown function;;putative membrane protein;;Photopexin A/B-like;;conserved protein of unknown function	drug resistance/environment interaction	GI94_PL_k			-	-	-	-
	GI91_PA_i	4475526	4484629	9103	Insecticidal toxin complex protein TcaC;;protein of unknown function;;Insecticidal toxin complex protein TcaZ	host interaction	RGP14_PL_c			-	-	-	-
	GI91_PA_j	4485617	4496191	10574	exported protein of unknown function;;conserved hypothetical protein;;conserved hypothetical protein;;putative hypothetical protein with three candidate membrane-spanning segments;;conserved hypothetical protein;;putative Similarities with major fimbrial subunit. secreted protein;;putative chaperone;;putative outer membrane usher protein precursor;;putative Similarities with fimbrial protein	host interaction	RGP14_PL_b			+/-	+	-	+/-
	GI91_PA_k	4496976	4505542	8566	protein of unknown function;;protein of unknown function;;BAX protein;;putative alginate O-acetylation protein AlgI and putative polysaccharide modification protein.;;protein of unknown function;;putative periplasmic protein;;putative periplasmic protein;;Low-affinity gluconate transporter (Gluconate permease) (Gnt-I system);;thermoresistant gluconokinase;;protein of unknown function;;repressor o…	metabolism	RGP14_PL_a	GI65_XN_g	RGP73_XB_a	-	-	-	-
	GI91_PA_L	4506586	4511765	5179	conserved protein of unknown function;;conserved protein of unknown function;;conserved protein of unknown function;;protein of unknown function;;protein of unknown function;;conserved protein of unknown function;;conserved protein of unknown function;;conserved protein of unknown function;;protein of unknown function;;putative Serine O-acetyltransferase;;conserved protein of unknown function;;pr…	unknown				-	-	-	-
RGP93	RGP93_PA_a	4545153	4551213	6060	conserved exported protein of unknown function;;conserved exported protein of unknown function;;Glutathione biosynthesis bifunctional protein gshAB (Gamma-GCS-GS) (GCS-GS) [Includes: Glutamate--cysteine ligase (Gamma- glutamylcysteine synthetase) (Gamma-ECS) (GCS); Glutathione synthetase (Glutathione synthase) (GSH synthetase) (GSH-S) (GSHase) (GS)] (fragment);;conserved protein of unknown functi…	metabolism /environment interaction				-	-	-	-
RGP94	RGP94_PA_a	4563939	4576850	12911	quinone oxidoreductase (NADPH:quinone reductase, zeta-crystallin homolog protein);;protein of unknown function;;tRNA-dihydrouridine synthase A;;conserved hypothetical protein;;membrane protein of unknown function;;protein of unknown function;;protein of unknown function;;protein of unknown function;;putative bacteriophage tail fiber assembly protein;;putative bacteriophage protein;;putative lacta…	phage components	RGP96_PL_a			-	-	-	-
P95	P95_PA_a	4629653	4638249	8596	fragment of putative phage integrase protein (part 2);;fragment of putative phage integrase protein (part 1);;protein of unknown function;;protein of unknown function;;protein of unknown function;;DNA-binding prophage protein;;conserved protein of unknown function;;Prophage protein;;exported protein of unknown function;;YabA;;DNA-binding protein Ner;;putative integrase; KpLE2 phage-like element	Phages components				+/-	+/-	+/-	+/-
	P95_PA_b	4609327	4629556	20229	transposase;;transposase;;protein of unknown function;;protein of unknown function;;conserved protein of unknown function;;conserved hypothetical protein;;protein of unknown function;;conserved protein of unknown function;;protein of unknown function;;antitoxin of the YpjF-YfjZ toxin-antitoxin system; CP4-57 prophage;;putative DNA repair protein; CP4-57 prophage;;conserved hypothetical protein; C…	Phages components	GI95_PL_g			-	-	-	-
	P95_PA_c	4605536	4608907	3371	protein of unknown function;;protein of unknown function;;protein of unknown function;;Modification methylase BamHI (M.BamHI) (N(4)- cytosine- specific methyltransferase BamHI);;protein of unknown function;;protein of unknown function;;protein of unknown function	Phages components				-	-	-	-
	P95_PA_d	4597873	4605490	7617	Probable RNA polymerase sigma factor FecI;;Protein fecR;;Iron(III) dicitrate outer membrane transporter precursor protein FecA;;Iron(III) dicitrate-binding periplasmic protein precursor FecB;;Iron(III) dicitrate transport system permease protein FecC;;protein of unknown function;;Iron(III) dicitrate transport system permease protein FecD;;Iron(III) dicitrate transport ATP-binding protein FecE;;pr…	environment interaction	GI100_PL_c	GI78_XN_d		+/-	+/-	+	+
	P95_PA_e	4586482	4597768	11286	methylated adenine and cytosine restriction protein;;conserved protein of unknown function;;putative type I restriction enzyme R protein;;putative type I restriction enzyme M protein;;protein of unknown function	Phages components				-	-	-	-
RGP96bis	RGP96bis_PA_a	4654078	4656644	2566	protein of unknown function;;putative Similar to predicted RhtB family transporters	environment interaction				-	-	-	-
	RGP96bis_PA_b	4647819	4653113	5294	transposase;;protein of unknown function;;transposase;;cystine transporter subunit ; periplasmic-binding component of ABC superfamily;;putative transporter subunit: permease component of ABC superfamily transporter;;putative transporter subunit: ATP-binding component of ABC superfamily transporter;;Cystine-binding protein; not required for motility; may regulate FliA (sigma 28)	metabolism	core genome	core genome	core genome	+	+	+	+
RGP96	RGP96_PA_a	4680388	4684778	4390	sensory kinase in two-component system with YehT;;response regulator in two-component system with YehU;;Carbon starvation protein A	environment interaction	RGP101_PL_g			-	+/-	-	+/-
	RGP96_PA_b	4676882	4680121	3239	putative permease protein of ABC transport system;;protein of unknown function;;Putative permease protein of ABC transport system;;Putative membrane fusion protein (MFP) of ABC transport system	environment interaction	GR101_PL_f			-	-	+	-
	RGP96_PA_c	4666253	4676660	10407	protein of unknown function;;hypothetical protein;;Similarities with 3-hydroxy-3-methylglutaryl coenzyme A reductase;;putative phosphoenolpyruvate synthase;;conserved hypothetical protein;;putative AMP-ligase;;Similarities with the N-terminal region of phosphatidylserine synthase;;putative CDP-diglyceride synthetase	metabolism	GR101_PL_f			-	-	-	-
RGP97	RGP97_PA_a	4726712	4735004	8292	putative transcription regulator;;putative Carbamoyl-phosphate synthase arginine-specific large chain;;putative membrane protein;;Carbamoyltransferase family protein;;Dimethylarginine dimethylaminohydrolase;;putative argininosuccinate synthase;;cysteine synthase, O-acetylserine sulfhydrolase subunit;;protein of unknown function	metabolism	RGP102_PL_a			-	-	-	-
RGP98	RGP98_PA_a	4761077	4772583	11506	protein of unknown function;;Conserved hypothetical protein;;Similarities with VgrG and VgrE proteins;;Conserved hypothetical protein;;conserved hypothetical protein;;conserved hypothetical protein;;conserved protein of unknown function;;conserved hypothetical protein;;conserved hypothetical protein;;conserved hypothetical protein;;conserved hypothetical protein;;protein of unknown function;;cons…	unknown	RGP104_PL_a			-	-	-	-
RGP99	RGP99_PA_a	4821479	4833173	11694	putative Similarities with transcriptional regulator LumQ;;putative potassium uptake TrkA protein;;Similarities with long-chain-fatty-acid-luciferin-component ligase;;Similarities with nitrogen fixation proteins;;Similarities with NifS protein;;putative acyl carrier protein;;putative 3-oxoacyl-[acyl-carrier-protein] synthase II (beta-ketoacyl-ACP synthase II) (KAS II);;conserved hypothetical prot…	drug resistance/metabolism	RGP107_PL_a			-	-	-	-
GI100	GI100_PA_a	4843597	4850488	6891	protein of unknown function;;protein of unknown function;;transposase (fragment);;transposase (fragment);;protein of unknown function;;conserved protein of unknown function;;conserved protein of unknown function;;protein of unknown function;;protein of unknown function;;conserved protein of unknown function;;conserved protein of unknown function;;conserved protein of unknown function;;protein of …	unknown				-	-	-	-
P103	P103_PA_a	4958554	4964221	5667	Cytosine-specific methyltransferase (fragment);;protein of unknown function;;Bcep22gp25;;protein of unknown function;;Replication gene A protein (GpA) (fragment);;protein of unknown function;;Putative phage gene (fragment);;protein of unknown function;;Regulatory protein cox;;protein of unknown function;;Repressor protein C;;protein of unknown function;;Site-specific recombinase, phage integrase …	phage components		P67_XN_d		-	-	-	-
	P103_PA_b	4945915	4957341	11426	putative tail fiber protein (GpH) (fragment);;Putative bacteriophage protein precursor (fragment);;Putative bacteriophage protein precursor (fragment);;Baseplate assembly protein J (GpJ);;Phage baseplate assembly protein;;Baseplate assembly protein V (GpV);;putative Tail completion protein S (GpS);;Tail completion protein R (GpR);;Putative protein p16 (fragment);;conserved exported protein of unk…	phage components		P67_XN_c	P21_XB_a	-	+/-	+/-	-
	P103_PA_c	4937585	4945886	8301	protein of unknown function;;putative YacB protein;;protein of unknown function;;conserved protein of unknown function;;Major phage tail tube protein;;Major phage tail sheath protein;;conserved hypothetical protein;;conserved hypothetical protein;;conserved hypothetical protein;;conserved hypothetical protein;;Ner-like regulatory protein, sugar fermentation stimulation protein B Escherichia coli;…	phage components				-	+/-	+/-	-
	P103_PA_d	4932416	4937215	4799	sulfate-binding protein precursor (sulfate starvation-induced protein 2) (SSI2);;6-phosphofructokinase isozyme I (phosphofructokinase-1) (phosphohexokinase-1);;putative phosphatidate cytidylyltransferase YnbB of Escherichia coli;;Complete genome; segment 16/17;;Complete genome; segment 16/17	metabolism / unknown	GI109_PL_a		RGP82_XB_a	+	-	-	+
GI104	GI104_PA_a	4985314	5005263	19949	DegT/DnrJ/EryC1/StrS aminotransferase;;conserved protein of unknown function;;putative Phosphoribosylglycinamide formyltransferase;;putative Similar to O-antigen transporter;;putative Acetyltransferase;;Glycosyl transferase, group 2 family protein;;Serine acetyltransferase (SAT);;putative Lipopolysaccharide biosynthesis polymerase;;putative Glycosyl transferase, group 1;;Asparagine synthetase (Gl…	metabolism				-	-	-	-
	GI104_PA_b	4967561	4985168	17607	UDP-glucose/GDP-mannose dehydrogenase (WblA protein);;protein of unknown function;;Myo-inositol 2-dehydrogenase (WblB protein);;acetyltransferase (WblC protein);;Glutamine--scyllo-inositol transaminase (WblD protein);;WzxA protein;;WblE protein;;protein of unknown function;;WblL protein (fragment);;protein of unknown function;;WblG protein;;WblH protein;;glycosyltransferase;;WblK protein;;WblF pr…	metabolism	RGP110_PL_a RGP110_PL_b	RGP2_XN_a RGP2_XN_c	RGP83_XB_a	-	-	-	-
RGP105	RGP105_PA_a	5016941	5030551	13610	WalV protein;;lipopolysaccharide core biosynthesis protein;;Lipopolysaccharide core biosynthesis protein RfaG (Glucosyltransferase I);;WalW protein;;3-deoxy-D-manno-octulosonic-acid transferase (KDO transferase);;Lipopolysaccharide core biosynthesis glycosyl transferase KdtX;;phosphopantetheine adenylyltransferase (Pantetheine-phosphate adenylyltransferase) (PPAT) (dephospho-CoA pyrophosphorylase…	metabolism	RGP111_PL_a	RGP4_XN_a	core genome	+/-	+/-	+/-	+/-
RGP106	RGP106_PA_a	5057528	5060205	2677	conserved protein of unknown function;;conserved protein of unknown function;;conserved protein of unknown function	unknown				-	-	-	-
	RGP106_PA_b	5051486	5057122	5636	formate dehydrogenase, cytochrome B556(FDO) subunit (formate dehydrogenase-O gamma subunit) (FDH-Z gamma subunit) (aerobic formate dehydrogenase cytochrome B556 subunit);;formate dehydrogenase-O, iron-sulfur subunit (formate dehydrogenase-O beta subunit) (FDH-Z beta subunit) (aerobic formate dehydrogenase iron-sulfur subunit);;Formate dehydrogenase-O, major subunit (Formate dehydrogenase-O subuni…	metabolism	RGP112_PL_c			+	+	+	+
	RGP106_PA_c	5047939	5050739	2800	Similarities with O-methyltransferase;;Similarities with O-methyltransferase	metabolism	RGP112_PL_d			-	-	-	-
	RGP106_PA_d	5043152	5047389	4237	selenocysteine-specific elongation factor (SelB translation factor);;L-seryl-tRNA(Sec) selenium transferase (cysteinyl-tRNA(Sec) selenium transferase) (selenocysteine synthase);;Protein fdhE, affects formate dehydrogenase-N	metabolism	RGP112_PL_e			+	+	-	+
	RGP106_PA_e	5038501	5040698	2197	putative macrolide-efflux protein;;putative sugar kinase	drug resistance	RGP112_PL_b			-	-	-	-
				2997718

## Sheet: P. luminescens
Addditional File 5.C : RGP modularisation in Photorhabdus luminescensTT01 genome and module distribution in Photorhabdus asymbiotica ATCC43949, Xenorhabdus nematophila ATCC19061, Xenorhabdus bovienii SS-2004, Yersinia pestis CO92 (Y.pestis CO92), Yersinia pseudotuberculosis IP_31758 (Y.pseud IP31758), Salmonella enterica subsp. enterica serovar Typhi (S.enter. Typhi), Erwinia carotovora subsp. at…
(Legend: Conseved modules are in green box, modules with 25% to 80% homologous genes are in yellow box and missing modules are in red box; Abbreviations: RGP, Region of Genomic Plasticity; GI, Genomic island; P, Phage module).
label	module	begin	end	length	description	function	P. asymbiotica ATCC43949	X. nematophila ATCC19061	X. bovienii SS-2004	Y.pestis CO92	S.enter. Typhi	E.carot SCRI1043	E.coli K12
P0	P0_PL_a	6415	16693	10278	Similar to Hcp protein; conserved hypothetical protein; aspartate-semialdehyde dehydrogenase (ASA dehydrogenase) (ASADH); Ogr protein; transcriptional activator for bacteriophage P2 late genes;;Putative bacteriophage late gene regulator;;Phage tail protein;;Phage tail protein;;Phage tail protein;;Phage tail protein;;Major phage tail tube protein;;Major phage tail sheath protein	Phages components	P0_PA_c	P26_XN_g	P22bis_XB_p	+	+	+	-
	P0_PL_b	16908	25597	8689	Hypothetical protein;;Alternative tail fiber protein of bacteriophage;;Tail fiber assembly protein;;Tail fiber assembly protein;;Alternative tail fiber protein of bacteriophage-related plasmid and bacteriophage;;Tail fiber protein of bacteriophage;;Phage tail protein;;Phage baseplate assembly protein;;Phage baseplate assembly protein;;Phage-related baseplate assembly protein;;Phage tail protein;;…	Phages components	P0_PA_b	P26_XN_f P67_XN_b	P22bis_XB_r	-	+/-	+	-
	P0_PL_c	25880	30828	4948	DNA-invertase HIN;;Hypothetical protein;;Tail fiber protein of phage tail-like bacteriocin;;Alternative tail fiber protein of bacteriophage;;Tail fiber assembly protein from bacteriophage;;Alternative tail fiber protein of bacteriophage-related plasmid and bacteriophage Product;;50S ribosomal subunit protein L36;;50S ribosomal subunit protein L31 type B-1	Phages components				-	-	-	-
RGP1	RGP1_PL_a	56074	63495	7421	operon ribosomique	metabolism				-	-	-	-
	RGP1_PL_b	63666	67088	3422	conserved hypothetical protein;;conserved hypothetical protein;;conserved hypothetical protein;;conserved hypothetical protein;;Truncated gene. Similar to the C-terminal part of a putative transposase;;Truncated gene. Similar to the N-terminal region of putative transposase	unknown/ recombination	RGP3bis_PA_a			-	-	-	-
	RGP1_PL_c	67419	69031	1612	Similar to the C-terminal region of putative alkaline phosphatase I and to other hypothetical proteins;;conserved hypothetical protein	unknown				-	-	-	-
RGP2	RGP2_PL_a	75432	79106	3674	putative transcription initiation factor sigma homolog;;hypothetical protein;;conserved hypothetical protein;;conserved hypothetical protein;;conserved hypothetical protein;;conserved hypothetical protein;;hypothetical protein	unknown				-	-	-	-
RGP3	RGP3_PL_a	98082	106036	7954	conserved hypothetical protein;;putative two-component sensor kinase;;putative two-component response regulator;;putative secreted protein;;alpha-dextrin endo-1,6-alpha-glucosidase precursor (pullulanase precursor)	environement interaction	RGP3bis_PA_d			-	-	-	-
	RGP3_PL_b	106391	122881	16490	conserved hypothetical protein;;conserved hypothetical protein;;conserved hypothetical protein;;conserved hypothetical protein;;cyn operon transcriptional activator;;carbonic anhydrase;;cyanate lyase (cyanate hydrolase) (cyanase);;conserved hypothetical protein;;hypothetical protein;;hypothetical protein;;Some similarities with putative carboxylase;;putative multidrug resistance protein	metabolism /drug resistance	RGP3bis_PA_c			-	-	-	-
GI3bis	GI3bis_PL_a	132063	138653	6590	tRNA; putative Sai integrase;;hypothetical protein;;Transposase, IS4 family	recombination				-	-	-	-
	GI3bis_PL_b	138946	160580	21634	Similar to N-terminal region of unknown protein;;hypothetical protein;;hypothetical protein;;putative H repeat-associated protein YhhI (b3484), YdcC (b1460) and Ybfl (b0705) of Escherichia coli;;hypothetical protein;;Highly similar putative radC-like protein YkfG of Escherichia coli;;conserved hypothetical protein;;conserved hypothetical protein;;conserved hypothetical protein;;conserved hypothet…	metabolism				-	-	-	-
	GI3bis_PL_c	160725	178110	17385	conserved hypothetical protein;;Crystalline inclusion protein CipB;;L-arginine:lysine amidinotransferase;;conserved hypothetical protein;;conserved hypothetical protein;;conserved hypothetical protein;;conserved hypothetical protein;;conserved hypothetical protein;;conserved hypothetical protein;;conserved hypothetical protein;;conserved hypothetical protein;;conserved hypothetical protein	metabolism / host interaction	GI3_PA_c GI3_PA_d			-	-	-	-
	GI3bis_PL_d	178770	191300	12530	Similar to N-terminal region of deoxycytidylate deaminase-related protein;;Similar to C-terminal region of deoxycytidylate deaminase-related protein;;hypothetical protein;;Mannonate dehydratase (D-mannonate hydrolase);;Uxu operon transcriptional regulator;;Similar to dicarboxylate-binding periplasmic protein and to unknown protein YiaO of Escherichia coli;;Similar to dicarboxylate transport syste…	metabolism	GI3_PA_b			+/-	+/-	+/-	+/-
	GI3bis_PL_e	191489	201762	10273	hypothetical protein;;CpmA protein involved in carbapenem biosynthesis;;CpmB protein involved in carbapenem biosynthesis;;CpmC protein involved in carbapenem biosynthesis;;CpmD protein involved in carbapenem biosynthesis;;CpmE protein involved in carbapenem biosynthesis;;CpmF protein involved in carbapenem resistance;;CpmG protein involved in carbapenem resistance;;CpmH protein, probably involved…	antibiotic synthesis				-	-	-	-
RGP4	RGP4_PL_a	207548	209532	1984	putative tyrosyl-tRNA synthetase 2 (tyrosine--tRNA ligase);;Some weak similarities with putative methyltransferase;;Some similarities with putative transport protein	metabolism	RGP4_PA_c			-	-	-	-
	RGP4_PL_b	210001	211490	1489	Biotin biosynthesis protein BioH;;putative protein gp49 from prophage N15;;putative protein gp48 from prophage N15	Phages components	RGP4_PA_b			+/-	+/-	-	+/-
	RGP4_PL_c	211613	214460	2847	Similar to unknown protein YhgG of Escherichia coli;;ferrous iron transport protein B;;ferrous iron transport protein A	environement interaction	RGP4_PA_b	RGP96_XN_a	RGP3_XB_b	+	+	-	+
RGP5	RGP5_PL_a	226044	228444	2400	putative binding protein component of ABC transporter.;;putative amino acid permease component of ABC transporter;;putative amino acid permease component of ABC transporter	metabolism	RGP5_PA_b	RGP95_XN_c	RGP4_XB_a	+	-	+	-
	RGP5_PL_b	228871	237197	8326	hypothetical protein;;conserved hypothetical protein;;conserved hypothetical protein;;Putative TpsA-related protein;;TpsB protein	host interaction				-	-	-	-
	RGP5_PL_c	235589	241322	5733	Truncated gene. Some similarities with binding protein component of ABC transporter;;conserved hypothetical protein;;Similar to unknown protein YihI of Escherichia coli;;oxygen-independent coproporphyrinogen III oxidase (coproporphyrinogenase) (coprogen oxidase)	metabolism	RGP5_PA_a	RGP95_XN_a	core genome	+/-	+/-	+/-	+/-
	RGP5_PL_d	241832	247398	5566	hypothetical protein;;hypothetical protein;;conserved hypothetical protein;;Transposase TnpA, ISL3 family	recombination				-	-	-	-
RGP7	RGP7_PL_a	266884	272403	5519	conserved hypothetical protein;;putative TRP-1 protein encoded by the toxA gene of Burkholderia glumae, methyltransferase involved in toxoflavin biosynthesis;;conserved hypothetical protein;;putative Antitoxin module of toxin-antitoxin system;;conserved hypothetical protein;;Negative regulator of translation RelB protein;;putative RelE-like protein (stability protein StbE_like);;hypothetical prot…	environement interaction /metabolism	RGP6_PA_b RGP6_PA_c			-	-	-	-
	RGP7_PL_b	273063	273695	632	conserved hypothetical protein;;conserved hypothetical protein	unknown	RGP6_PA_a			-	-	-	-
	RGP7_PL_c	274351	287423	13072	ATP-dependent DNA helicase;;putative fimbriae regulatory recombinase protein FimB of Escherichia coli, involved in phase variation; regulator for FimA in Escherichia coli;;Some similarities with type 1 fimbrial protein precursor;;Some similarities with putative fimbrial chaperone;;Similar to putative fimbrial protein;;Similar to putative fimbrial protein;;Hypothetical secreted protein;;Similar to…	host interaction	RGP6_PA_a			-	+/-	-	+/-
	RGP7_PL_d	287555	288561	1006	conserved hypothetical protein;;hypothetical protein;;hypothetical protein	unknown	RGP6_PA_a			-	-	-	-
GI8	GI8_PL_a	291663	299797	8134	Truncated gene. Some similarities with transposase, IS605 family;;conserved hypothetical protein;;conserved hypothetical protein;;putative hypothetical secreted protein of Photorhabdus;;putative hypothetical secreted protein of Photorhabdus;;hypothetical transmembrane protein;;putative hypothetical secreted protein of Photorhabdus	unknown	RGP7bis_PA_b			-	-	-	-
	GI8_PL_b	300775	304519	3744	putative gp48 proteins of Bacteriophage N15;;conserved hypothetical protein;;conserved hypothetical protein;;NAD(+)-dependent DNA ligase B	unknown/Phages components				-	-	-	-
GI9	GI9_PL_a	328179	333845	5666	Transposase, IS630 family;;Some similarities with the C-terminal region of hemagglutinin/hemolysin-related protein and with purine NTPase;;Transposase, IS200 family;;Truncated transposase, IS4 family;;Truncated transposase, IS4 family;;conserved hypothetical protein	recombination				-	-	-	-
	GI9_PL_b	334184	341618	7434	Hemolysin PhlA (TpsA);;PhlB hemolysin secretion protein (TpsB);;Putative AidA protein	host interaction	RGP8_PA_h	RGP99_XN_c	GI7_XB_b	+	-	-	-
	GI9_PL_c	341868	354109	12241	Transposase, IS4 family;;putative transcription regulator SdiA of Escherichia coli;;Truncated gene. Some similarities with PTS system, maltose and glucose-specific II ABC;;hypothetical protein;;conserved hypothetical protein;;conserved hypothetical protein;;hypothetical protein;;Transposase, IS630 family;;hypothetical protein;;Transposase, IS982 family;;hypothetical protein;;conserved hypothetica…	recombination				-	-	-	-
	GI9_PL_d	355899	361113	5214	Conserved hypothetical protein with ImpA domain(probable component of SST VI cluster); conserved hypothetical protein (probable component of SST VI cluster); Conserved hypothetical protein with ImpA domain(probable component of SST VI cluster)	host interaction	RGP8_PA_c	RGP99_XN_b	GI7_XB_c	+	-	+	-
	GI9_PL_e	361215	379476	18261	DNA-cytosine methyltransferase;;Very short patch repair protein (DNA mismatch endonuclease) (Vsr mismatch endonuclease) (V.EcoKDcm);;Conserved hypothetical protein;;Conserved hypothetical protein;;Conserved hypothetical protein; similar to unknown protein YobK of Bacillus subtilis;;Conserved hypothetical protein; some similarities with C-terminal region of TopI homolog YobL protein of Bacillus su…	recombination	GI23_PA_a3	P75_XN_v		-	-	+/-	-
	GI9_PL_f	379498	402222	22724	Truncated gene (conserved hypothetical protein with ImpA domain; probable component of SST VI cluster); Transposase; Truncated gene (conserved hypothetical protein with ImpA domain, probable component of SST VI cluster); putative type SST VI secretion system component (IcmF-related protein); conserved hypothetical protein (putative SST VI secretion system component); conserved hypothetical protei…	host interaction	RGP8_PA_c	RGP99_XN_b	GI7_XB_c	+	+/-	+	-
RGP10	RGP10_PL_a	411368	416543	5175	Some similarities with unknown protein;;conserved hypothetical protein;;conserved hypothetical protein;;Transposase, IS630 family	recombination				-	-	-	-
	RGP10_PL_b	419899	424470	4571	conserved hypothetical protein;;conserved hypothetical protein;;conserved hypothetical protein;;Probable GTP-binding protein engB;;Peptidyl-prolyl cis-trans isomerase A precursor (PPIase A) (Rotamase A) (Cyclophilin A);;conserved hypothetical protein	metabolism				+/-	+/-	+/-	+/-
RGP11	RGP11_PL_a	430369	434412	4043	Transposase, IS982 family;;Cysteine and O-acetylserine exporter, integral membrane protein (by similarity);;Highly similar to putative PTS system IIBC component, YfeV protein of Escherichia coli;;Highly similar to putative regulator YfeU protein of Escherichia coli	metabolism/recombination	RGP9_PA_b	core genome	core genome	-	+/-	-	+/-
	RGP11_PL_b	434691	437905	3214	Highly similar to Hcp protein;;conserved hypothetical protein;;conserved hypothetical protein;;putative membrane protein;;putative membrane protein;;putative membrane protein	unknown	RGP9_PA_a			+/-	-	-	-
	RGP11_PL_c	438324	441242	2918	Weakly similar to putative LysR-family trancsriptional regulator;;Weakly similar to macrophage infectivity potentiator;;conserved hypothetical protein	host interaction / unknown				-	-	-	-
	RGP11_PL_d	441248	448973	7725	putative fimbrial protein MrpH of Proteus mirabilis;;Similar to fimbrial protein MrpG of Proteus mirabilis, a putative minor subunit of the MR/P fimbria, functions as an adhesin responsible for hemagglutination;;putative periplasmic fimbrial chaperone precursor MrpD of Proteus mirabilis;;putative outer membrane usher protein precursor;;Some similarities with fimbrial minor pilin subunit precursor…	host interaction	RGP19_PA_l	RGP80_XN_a	RGP66_XB_a	+/-	+/-	+/-	+/-
GI12	GI12_PL_a	472833	482897	10064	conserved hypothetical protein;;Some similarities with a protein of bacteriophage;;Some similarities with a protein from bacteriophage and putative transcriptional regulator;;putative transcriptional regulator;;hypothetical protein;;conserved hypothetical protein;;conserved hypothetical protein;;putative Nifs family aminotransferase;;conserved hypothetical protein;;conserved hypothetical protein;…	Phages components/metabolism	RGP10_PA_a			-	-	-	-
RGP13	RGP13_PL_a	490798	503306	12508	Some similarities with putative integral membrane protein;;Some similarities with VgrG and VgrE proteins;;conserved hypothetical protein;;Some similarities with gp31 protein of Bacteriophage;;Some similarities with gp31 protein of Bacteriophage;;Some similarities with gp31 protein of Bacteriophage;;conserved hypothetical protein;;Transposase, IS630 family	Phages components/ recombination	P85_PA_a			-	-	-	-
RGP13bis	RGP13bis_PL_b	511849	521060	9211	putative multidrug resistance proteins.;;putative 4-aminobutyrate transaminase;;Putative deshydrogenase;;Putative hydrolase;;putative transport protein.;;conserved hypothetical protein;;Transposase, IS630 family;;conserved hypothetical protein;;Conserved hypothetical protein	metabolism /drug resistance	RGP11_PA_a RGP11_PA_b RGP11_PA_c	RGP90_XN_b	RGP79_XB_a	-	-	-	-
RGP14	RGP14_PL_a	535596	551517	15921	operon ribosomique;;repressor of gluconate (gnt) operon;;thermoresistant gluconokinase;;Low-affinity gluconate transporter (Gluconate permease) (Gnt-I system);;putative transcriptional regulator;;putative periplasmic protein;;putative periplasmic protein;;putative alginate O-acetylation protein AlgI and putative polysaccharide modification protein.;;BAX protein	metabolism	GI91_PA_k	GI65_XN_g	RGP73_XB_a	+/-	+/-	+/-	+/-
	RGP14_PL_b	552785	561952	9167	Some similarities with putative fimbrial protein;;putative outer membrane usher protein precursor;;putative chaperone;;Some similarities with major fimbrial subunit precursor. Putative secreted protein;;conserved hypothetical protein;;putative hypothetical protein with three candidate membrane-spanning segments;;conserved hypothetical protein	host interaction	GI91_PA_j			+/-	+/-	-	+/-
	RGP14_PL_c	561985	571988	10003	putative benzoate membrane transport protein.;;conserved hypothetical protein;;hypothetical protein;;Insecticidal toxin complex protein TcaZ;;Insecticidal toxin complex protein TcaC;;Truncated gene. Highly similar to the C-terminal region of insecticidal toxin complex protein TcaA and TcaB	host interaction	GI91_PA_i			-	-	-	-
GI15	GI15_PL_a	579162	586586	7424	putative cystathionine gamma-lyase;;Similar to cystathionine beta-synthase;;Similar to probable acetyltransferase;;conserved hypothetical protein;;Hypothetical protein;;conserved hypothetical protein;;Conserved hypothetical protein;;Truncated transposase, IS5 family (ISPlu14-p)	unknown/metabolism				-	-	-	-
	GI15_PL_b	586977	591244	4267	hypothetical protein;;hypothetical protein;;Highly similar to C-terminal region of putative virulence protein;;hypothetical protein;;conserved hypothetical protein;;hypothetical protein	unknown				-	-	-	-
	GI15_PL_c	591409	598449	7040	conserved hypothetical protein;;hypothetical protein;;conserved hypothetical protein;;Hypothetical protein;;conserved hypothetical protein;;conserved hypothetical protein	unknown				-	-	-	-
	GI15_PL_d	599001	620268	21267	putative integrase/recombinase;;conserved hypothetical protein;;conserved hypothetical protein;;conserved hypothetical protein;;conserved hypothetical protein;;Putative TpsA-related protein;;TpsB hemolysin secretion protein	host interaction				-	-	+/-	-
RGP17	RGP17_PL_a	659158	667408	8250	Some similarities with the C-terminal region of putative porin precursor;;6-phospho-beta-glucosidase B;;beta-glucoside-specific phosphotransferase system-dependent permease;;Cryptic beta-glucoside bgl operon antiterminator;;Similar to beta-glucoside permease IIABC component (phosphotransferase enzyme II, ABC component). Putative transmembrane protein	metabolism	RGP15_PA_a			-	-	+/-	-
GI19	GI19_PL_a	725534	730075	4541	Truncated gene. Some similarities with tail component of prophage;;Toxin secretion ABC transporter protein, HlyB family;;HlyD family secretion protein	host interaction	GI73_PA_o GI73_PA_p	RGP29_XN_c	RGP22_XB_c	+	-	+	-
	GI19_PL_b	730185	744704	14519	conserved hypothetical protein;;conserved hypothetical protein;;conserved hypothetical protein;;conserved hypothetical protein;;Conserved hypothetical protein;;conserved hypothetical protein;;conserved hypothetical protein;;Putative transmembrane protein. The central region presents some similarities with proprotein convertase.;;Amino-acid acetyltransferase (N-acetylglutamate synthase);;N-acetylm…	unknown/metabolism				-	-	-	-
GI22	GI22_PL_a	828648	835344	6696	RNA polymerase sigma factor (sigma-38);;Transposase, IS630 family;;tRNA-(MS[2]IO[6]A)-hydroxylase;;DNA mismatch repair protein MutS;;conserved hypothetical protein;;conserved hypothetical protein;;hypothetical protein;;hypothetical protein	unknown/ recombination				-	-	-	-
	GI22_PL_b	839412	848401	8989	conserved hypothetical protein;;Some similarities with hypothetical protein of Photorhabdus;;conserved hypothetical protein;;conserved hypothetical protein;;Weakly similar to hypothetical proteins;;conserved hypothetical protein;;Transposase, IS630 family	unknown/ recombination	RGP19_PA_p			-	-	-	-
	GI22_PL_c	848739	857504	8765	putative Outer Membrane Receptor (OMR);;Some similarities with probable transmembrane sensor;;putative sigma-70 factor, ECF subfamily;;hypothetical protein;;conserved hypothetical protein;;conserved hypothetical protein	environement interaction /host interaction				-	-	-	-
	GI22_PL_d	858026	865416	7390	Similar to unknown protein YgcB of Escherichia coli;;Similar to unknown protein YgcL of Escherichia coli;;conserved hypothetical protein;;Similar to unknown protein YgcJ of Escherichia coli;;Similar to unknown protein and some similarities with unknown protein YgcI of Escherichia coli;;Similar to unknown protein YgcH of Escherichia coli	unknown	RGP19_PA_n	GI78_XN_a GI78_XN_b	RGP73_XB_e	-	+	-	+
	GI22_PL_e	865960	884314	18354	hypothetical protein;;putative diaminopimelate decarboxylase (DAP decarboxylase);;Some similarities with 3-oxoacyl-acyl carrier protein synthase III;;hypothetical protein;;conserved hypothetical protein;;non-ribosomal peptide synthetase (putative Phenylalanine racemase domain);;Similarities with 3-oxoacyl-acyl carrier protein synthase III;;Similar to multidrug efflux transporter;;Some similaritie…	antibiotic synthesis/drug resistance				-	-	-	-
	GI22_PL_f	885020	896599	11579	hypothetical protein;;conserved hypothetical protein;;Fimbriae regulatory protein, MrfI;;Major fimbrial subunit polypeptide, MrfA;;Fimbrial pilin protein precursor, MrfB;;Outer membrane usher protein MrfC;;Periplasmic fimbrial chaperone precursor, MrfD;;Fimbrial minor pilin protein precursor, MrfX;;Minor fimbrial subunit protein, MrfE;;Minor fimbrial subunit protein, MrfF;;Minor fimbrial subunit …	host interaction	RGP21_PA_L	RGP80_XN_a	RGP66_XB_a	+/-	+/-	+/-	+/-
	GI22_PL_g	897446	912958	15512	Putative fimbrial-like protein;;Similar to putative fimbrial chaperone;;similar to Major fimbrial subunit precursor;;Similar to putative fimbrial chaperone;;Similar to putative fimbrial chaperone;;Similar to outer membrane usher protein precursor (fimbriae or pili);;conserved hypothetical protein;;Conserved hypothetical protein. Probable transmembrane protein with 3 candidate membrane-spanning se…	host interaction				-	+/-	-	-
	GI22_PL_h	913105	917631	4526	Some similarities with MutT protein;;putative adenylosuccinate synthetase;;putative phosphoglycolate phosphatase;;conserved hypothetical protein;;putative phosphoribosylformimino-5-aminoimidazole carboxamide ribotide isomerase	metabolism	RGP19_PA_k	RGP48_XN_a		-	-	-	-
	GI22_PL_i	918542	930345	11803	putative efflux pump;;Tryptophanase (L-tryptophan indole-lyase) (TNase);;Tryptophan-specific transport protein (Tryptophan permease);;conserved hypothetical protein;;putative TetR-family regulatory protein;;putative serine-threonine dehydratase;;Some similarities with unknown protein.	drug resistance/metabolism	RGP19_PA_h			-	-	-	-
	GI22_PL_j	930607	938931	8324	Insecticidal toxin complex protein TccA3;;Insecticidal toxin complex protein TccB3;;Weakly similar to hypothetical protein;;conserved hypothetical protein;;hypothetical protein	host interaction				-	-	-	-
	GI22_PL_k	939085	946979	7894	ABC transporter ATP-binding protein AfuC;;Permease component of transport system for ferric iron, AfuB protein;;Periplasmic ferric iron-binding protein AfuA;;Regulatory protein UhpC;;Two-component sensor histidine kinase UhpB, phosphorylates UhpA;;Two-component response regulator. Hexose phosphate transport system regulatory protein UhpA.	environement interaction	RGP19_PA_e		RGP70_XB_d	-	+/-	+	+/-
	GI22_PL_L	947587	960082	12495	Some similarities with H-NS_like protein of Photorhabdus;;Conserved hypothetical protein;;Some similarities with gp31 protein of Bacteriophage;;Some similarities with gp31 protein of Bacteriophage;;Highly similar to unknown protein of Photorhabdus and some similarities with gp30 protein of Bacteriophage;;Truncated gene. Highly similar in N terminal to VgrG and VgrE related protein of Photorhabdus…	Phages components	P85_PA_a			-	-	-	-
	GI22_PL_m	961486	973783	12297	Weakly similar to phospholipase A1;;beta-lactamase class C (cephalosporinase);;Putative aga operon transcriptional repressor;;Subunit required for full activity and stabilty of the ketose bisphosphate aldolase KbaY;;Putative tagatose-6-phosphate ketose/aldose isomerase;;PTS system, N-acetylgalactosamine-specific IIB component 2 (EIIB-AGA') (N-acetylgalactosamine-permease IIB component 2) (Phospho…	antibiotic synthesis	RGP19_PA_c RGP19_PA_d			+/-	-	-	+/-
GI23	GI23_PL_a	976364	981249	4885	Blue copper oxidase CueO precursor;;hypothetical protein;;hypothetical protein;;Weakly similar to ATP-dependent Clp protease ATP-binding subunit ClpX;;Probable truncated integrase;;Truncated gene. Weakly similar to putative integrase;;conserved hypothetical protein	unknown/ environement interaction				-	-	-	-
	GI23_PL_b	981439	988066	6627	Highly similar to toxin secretion ABC transporter ATP-binding protein.;;Truncated gene. Similar to C-terminal region of colicin V secretion protein;;Transposase, IS30 family;;Truncated gene. Similar to N-terminal region of colicin V secretion protein;;conserved hypothetical protein;;Weakly similar to different AG rich proteins;;conserved hypothetical protein	environement interaction /host interaction	RGP32_PA_b			+/-	-	-	-
	GI23_PL_c	989172	993589	4417	putative sugar fermentation stimulation protein B (Ner-like protein) of Escherichia coli (Pln protein of Photorhabdus luminescens);;putative hypoxanthine phosphoribosyltransferase of Escherichia coli;;conserved hypothetical protein;;conserved hypothetical protein;;conserved hypothetical protein;;putative hypoxanthine phosphoribosyltransferase of Escherichia coli;;putative virulence-associated pro…	metabolism I/environement interaction				-	+/-	+/-	-
GI24	GI24_PL_a	1012869	1020832	7963	conserved hypothetical protein;;putative pyocin S3 immunity protein;;Putative pyocin S3 immunity protein;;C-terminal region of klebicin B, pyocin S2 and the killer protein of pyocin S1;;putative colicin / pyocin immunity protein;;putative killer protein of pyocin S3;;putative pyocin S3 immunity protein;;putative pyocin S3 immunity protein;;putative colicin / pyocin immunity protein;;putative pyoc…	Phages components				-	-	-	-
	GI24_PL_b	1021625	1036887	15262	putative peptide synthetases, pyoverdine synthetase and antibiotics synthetases;;Some similarities with peptide synthetase like pristinamycin I synthase 3, actinomycin synthetase III and virginiamycin S synthetase. Putative transmembrane protein;;Some similarities with peptide synthetase like pristinamycin I synthase 3, actinomycin synthetase III and virginiamycin S synthetase. Putative transmemb…	antibiotic synthesis/Phages components		GI49_XN_a GI49_XN_i		-	-	-	-
RGP25	RGP25_PL_a	1053921	1057222	3301	putative hypothetical phage protein;;putative cysteine desulfurase (NifS protein homolog);;Some similarities with transporter protein	metabolism	RGP4_PA_a			+	-	-	-
	RGP25_PL_b	1057782	1069637	11855	putative sugar fermentation stimulation protein B (Ner-like protein) of Escherichia coli (Pln protein of Photorhabdus luminescens);;Weakly similar to transcriptional regulator, LuxR family;;Weakly similar to transcriptional regulator, LuxR family;;Weakly similar to transcriptional regulator, LuxR family;;Weakly similar to transcriptional regulator, LuxR family;;Weakly similar to transcriptional r…	environement interaction	RGP21_PA_c			-	-	+	-
	RGP25_PL_c	1070144	1080594	10450	putative cell growth regulatory protein of Xanthomonas axonopodis;;conserved hypothetical protein;;conserved hypothetical protein;;hypothetical protein;;hypothetical protein;;Conserved hypothetical protein;;Weakly similar to Inositol-1-monophosphatase (IMPase), SuhB protein of Escherichia coli;;Putative biotin synthase-related enzyme;;Some similarities with thymidylate kinase.;;Some similarities …	unknown/metabolism	RGP21_PA_a RGP21_PA_b			-	-	-	-
GI26	GI26_PL_a	1085591	1094484	8893	putative sugar fermentation stimulation protein B (Ner-like protein) of Escherichia coli (Pln protein of Photorhabdus luminescens);;Putative transcriptional regulator, LuxR family;;transketolase 1;;Putative antibiotic biosynthesis monooxygenase;;putative transcriptional regulator;;putative transcriptional regulator;;Some similarities with eugenol hydroxylase flavoprotein subunit;;hypothetical pro…	antibiotic synthesis	GI22_PA_b			-	-	-	-
GI27	GI27_PL_a	1098452	1151012	52560	Putative acyl-transferase;;conserved hypothetical protein;;Insecticidal toxin complex protein TccC2;;Insecticidal toxin complex protein TcdB1;;Insecticidal toxin complex protein TcdA1;;putative LysR-type transcriptional activator;;Insecticidal toxin complex protein TccC5;;Insecticidal toxin complex protein TcdA4;;putative LysR-type transcriptional activator;;Insecticidal toxin complex protein Tcc…	host interaction	GI23_PA_h			+/-	-	-	-
	GI27_PL_b	1151820	1162897	11077	Weakly similar to methyltransferases;;putative di-tripeptide transporter protein YhiP of Escherichia coli;;4-hydroxyphenylacetic acid hydroxylase;;4-hydroxyphenylacetate 3-monooxygenase, oxygenase component (4-HPA 3-monooxygenase large component) (4-HPA 3-hydroxylase);;Insecticidal toxin complex protein TccC4;;putative hypothetical oxidoreductase YgfF protein of Escherichia coli;;hypothetical pro…	metabolism / host interaction				-	-	-	-
	GI27_PL_c	1163335	1174243	10908	regulator of the 4HPA-hydroxylase operon;;4-hydroxyphenylacetate permease;;2,4-dihydroxyhept-2-ene-1,7-dioic acid aldolase;;2-oxo-hepta-3-ene-1,7-dioic acid hydratase;;succinate-semialdehyde dehydrogenase;;Some similarities with probable MFS transporter;;5-carboxymethyl-2-hydroxy-muconic acid isomerase;;3,4-dihydroxyphenylacetate 2,3-dioxygenase;;5-carboxymethyl-2-hydroxymuconate semialdehyde deh…	metabolism	GI23_PA_d	core genome	RGP17_XB_d	+	+	+/-	+/-
	GI27_PL_d	1175153	1182121	6968	4'-phosphopantetheinyl tranferase;;Some similarities with fimbrial adhesin precursor;;PhfA protein; adhesion protein; fimbriae;;Fimbria; Membrane; Outer membrane; Transmembrane; Transport;;PhfC protein, putative adhesion protein, fimbriae;;PhfC protein, putative adhesion protein, fimbriae	environement interaction /host interaction	GI23_PA_a2			-	-	-	+/-
	GI27_PL_e	1183567	1195637	12070	Some similarities with reductase;;conserved hypothetical protein;;putative salicylate-5-hydroxylase large oxygenase component;;Some similarities with salicylate-5-hydroxylase small oxygenase component;;Similar to hypothetical proteins, bile acid-inducible operon protein F, racemase and putative dehydratase;;Weakly similar to cyanate transport protein;;putative alpha-ketoglutarate-dependent taurin…	metabolism				-	-	-	-
	GI27_PL_f	1195688	1204360	8672	conserved hypothetical protein;;conserved hypothetical protein;;putative TetR-family regulatory protein;;conserved hypothetical protein;;Ner-like regulatory protein, similar to sugar fermentation stimulation protein B of Escherichia coli , SfsB;;conserved hypothetical protein;;conserved hypothetical protein;;putative TetR-family regulatory protein of Photorhabdus;;Truncated gene. Some similaritie…	environement interaction		RGP62_XN_a		+/-	-	+/-	-
	GI27_PL_g	1204387	1210732	6345	putative transposase, IS3 ssgr IS3 family;;Similar to unknown proteins STY4593 and STY4594 of Salmonella enterica subsp. enterica serovar Typhi;;conserved hypothetical protein;;conserved hypothetical protein;;conserved hypothetical protein;;Similar to XerC integrase	unknown/ recombination	J	J	J	-	-	-	-
	GI27_PL_h	1211267	1222317	11050	putative chromosome partitioning related protein SOJ-like protein;;putative DNA helicase;;conserved hypothetical protein;;conserved hypothetical protein;;conserved hypothetical protein;;conserved hypothetical protein;;conserved hypothetical protein;;conserved hypothetical protein;;putative DNA topoisomerase III;;conserved hypothetical protein;;putative single-stranded DNA-binding protein SSB	recombination		GI77_XN_b P75_XN_r	GI23_XB_i GI64_XB_b	-	(+)	+	-
	GI27_PL_i	1222387	1227777	5390	hypothetical protein;;Weakly similar to serine/threonine phosphoprotein phosphatase;;conserved hypothetical protein;;conserved hypothetical protein;;hypothetical protein;;hypothetical protein;;conserved hypothetical protein;;hypothetical protein;;hypothetical protein	unknown				-	-	-	-
	GI27_PL_j	1227925	1238178	10253	Some similarities with PilL protein;;putative PilM protein;;putative PilN protein;;putative PilO;;Some similarities with PilP protein;;putative PilQ protein;;putative PilR protein;;putative type IV prepilin PilS protein;;putative prepilin peptidase PilU protein;;putative type IV prepilin PilV protein	host interaction				-	+	+	-
	GI27_PL_k	1238535	1248990	10455	conserved hypothetical protein;;conserved hypothetical protein;;transposase;;conserved hypothetical protein;;conserved hypothetical protein;;putative DNA-binding prophage protein;;putative prophage protein;;hypothetical protein;;putative membrane protein;;putative exported protein;;conserved hypothetical protein;;conserved hypothetical protein;;conserved hypothetical protein;;Transposase, IS4 Fam…	unknown/ Phages components		GR77_XN_f P75_XN_t	GI23_XB_h GI64_XB_d	-	+	+	-
	GI27_PL_L	1249310	1264255	14945	putative transmembrane protein;;conserved hypothetical protein;;Truncated gene. Similar to C-terminal part of transposon resolvase;;Truncated gene. Similar to N-terminal part of transposon resolvase;;conserved hypothetical protein;;putative membrane protein;;putative membrane protein;;conserved hypothetical protein;;Similar to unknown protein;;conserved hypothetical protein;;conserved hypothetica…	unknown/ recombination		P75_XN_v P75_XN_m	GI23_XB_d GI64_XB_d	-	+	+	-
	GI27_PL_m	1264305	1273027	8722	Conserved hypothetical protein;;Hypothetical protein;;Hypothetical protein;;Hypothetical protein;;Putative regulatory protein;;Putative phage transcriptional regulator;;Conserved hypothetical protein;;Hypothetical protein;;Truncated gene. Some similarities with transposase, IS21 family;;Truncated gene. Some similarities with transposase, IS21 family;;Truncated gene. Some similarities with peptide…	metabolism/ recombination				-	-	-	-
	GI27_PL_n	1273899	1292233	18334	Truncated gene. Similar to central part of RetA protein;;conserved hypothetical protein;;Similar to reverse transcriptase/maturase;;Truncated gene. Some similarities with C-terminal part of RetA protein;;Truncated gene. Similar to peptide synthetase	antibiotic synthesis/recombination	J			-	-	+/-	-
	GI27_PL_o	1293627	1299899	6272	Truncated gene. Similar to peptide synthetase;;Transposase, IS982 Familly	antibiotic synthesis/recombination	R			-	-	+/-	-
	GI27_PL_p	1300741	1304553	3812	Conserved hypothetical protein;;Conserved hypothetical protein;;Conserved hypothetical protein;;Hypothetical protein;;Conserved hypothetical protein;;Weakly similar to spalt-like zinc finger protein and collagen	unknown/ environement interaction				-	-	-	-
	GI27_PL_q	1304929	1315487	10558	putative integrase/recombinase;;conserved hypothetical protein;;putative phage transcriptional repressor;;conserved hypothetical protein;;conserved hypothetical protein;;conserved hypothetical protein;;hypothetical protein;;Conserved hypothetical protein;;hypothetical protein;;Weakly similar to hypothetical prophage protein. Putative transmembrane protein;;conserved hypothetical protein;;putative…	unknown/ phage components	GI81_PA_d			-	-	+/-	-
	GI27_PL_r	1315474	1323151	7677	conserved hypothetical protein;;putative phage transcriptional repressor;;conserved hypothetical protein;;conserved hypothetical protein;;conserved hypothetical protein;;putative integrase/recombinase	unknown/ phage components	GI81_PA_c	GI65_XN_c		-	-	+/-	-
	GI27_PL_s	1323138	1338315	15177	putative phage transcriptional repressor;;conserved hypothetical protein;;conserved hypothetical protein;;TpsA-related protein;;TpsB protein	host interaction	GI81_PA_b		GI31_XB_b	+	-	+	-	transformé tous les verts en jaune
	GI27_PL_t	1339111	1351430	12319	Hypothetical gene. Some week similarities with 4-alpha-glucanotransferase (amylomaltase);;putative integrase;;Hypothetical gene;;Hypothetical gene;;conserved hypothetical protein;;conserved hypothetical protein;;conserved hypothetical protein;;conserved hypothetical protein;;Similar to unknown proteins STY4594 and STY4593 of Salmonella enterica subsp. enterica serovar Typhi;;Similar to unknown pr…	unknown/ recombination	GI81_PA_a			-	+	+	-
RGP28	RGP28_PL_a	1379815	1385660	5845	Na(+)-translocating NADH-quinone reductase, chain A;;Na(+)-translocating NADH-quinone reductase, chain B;;Na(+)-translocating NADH-quinone reductase, chain C;;Na(+)-translocating NADH-quinone reductase, chain D;;Na(+)-translocating NADH-quinone reductase, chain E (Na-NQR complex subunit 5);;Na+-translocating NADH-ubiquinone oxidoreductase, beta chain	metabolism	RGP79_PA_f	RGP66_XN_a	RGP63_XB_c	+	-	-	-
	RGP28_PL_b	1385740	1390977	5237	Thiamine biosynthesis lipoprotein ApbE precursor;;putative exported protein;;Some similarities with putative membrane protein;;conserved hypothetical protein;;putative membrane protein;;putative membrane protein;;putative membrane protein;;putative membrane protein	metabolism/ unknown	RGP79_PA_f	RGP66_XN_a	RGP63_XB_c	+	-	-	-
	RGP28_PL_c	1392054	1415717	23663	putative SyrP-like protein;;putative Non-ribosomal peptide synthetase;;Some similarities with polyketide synthase PksC and mycosubtilin synthetase chain MycA. Putative transmembrane protein;;Some similarities with probable non-ribosomal peptide synthetase, gramicidin-S synthetase, tyrocidine synthetase II. Putative transmembrane protein;;putative ABC transporter, ATP-binding protein and permease …	antibiotic synthesis				-	-	-	-
	RGP28_PL_d	1416046	1426407	10361	conserved hypothetical protein;;conserved hypothetical protein;;Transposase, IS110 Familly;;conserved hypothetical protein;;conserved hypothetical protein;;Similar to unknown protein.;;conserved hypothetical protein;;conserved hypothetical protein;;Highly similar to nitrilase. Putative secreted protein;;conserved hypothetical protein;;putative C-terminal region of formate hydrogenlyase transcript…	metabolism/ unknown	RGP79_PA_c	GI45_XN_a		-	-	-	-
	RGP28_PL_e	1426574	1432131	5557	putative exported protein;;putative sigma-70 factor, ECF subfamily;;putative amino acid efflux protein;;hypothetical protein;;Hemin receptor precursor protein HemR	environement interaction	RGP79_PA_a	P26_XN_j	RGP63_XB_b	-	-	+/-	-
RGP31	RGP31_PL_a	1484036	1490076	6040	multidrug resistance protein B;;multidrug resistant protein A;;Transcriptional repressor mprA (EmrR protein);;Similar to unknown protein YgaH of Escherichia coli;;Similar to unknown protein YgaZ of Escherichia coli;;Similar to putative transport protein (permease) YgaY of Escherichia coli	Drug resistance	core genome			+	+	+	+
	RGP31_PL_b	1490452	1493797	3345	Glycine betaine-binding periplasmic protein precursor ProX;;Glycine betaine/L-proline transport system permease protein proW;;Glycine betaine/L-proline transport ATP-binding protein proV	metabolism	core genome		core genome	+	+	+	+
	RGP31_PL_c	1494395	1498960	4565	ribonucleoside-diphosphate reductase 2 beta chain (ribonucleotide reductase 2) (R2f protein);;ribonucleoside-diphosphate reductase alpha-chain (ribonucleotide reductase R1 subunit);;NrdI protein;;Glutaredoxin-like protein NrdH;;O-6-alkylguanine-DNA:cysteine-protein methyltransferase	metabolism	core genome			+	+	+	+
GI32	GI32_PL_a	1533110	1539494	6384	putative transcriptional regulator, LysR-family;;conserved hypothetical protein;;putative 2.4-dihydroxybenzoate monooxygenase;;Weakly similar to gentisate 1,2-dioxygenase	metabolism/unknown				-	-	-	-
	GI32_PL_b	1540188	1545618	5430	Chitobiase precursor (N-acetyl-beta-glucosaminidase) -beta-N-acetylhexosaminidase);;DNA-damage-inducible protein J;;conserved hypothetical protein;;ferric uptake transcription regulator (ferric uptake regulator);;flavodoxin 1;;Highly similar to unknown protein YbfE of Escherichia coli	environement interaction	GI73_PA_q	RGP29_XN_a	RGP22_XB_e	+	-	-	-
	GI32_PL_c	1546913	1553675	6762	Putative RTX toxin ABC transporter (IM-ABC) protein, similar to unknown protein VC1446 of Vibrio cholerae;;RTX toxin ABC transporter protein (MFP) RtxD;;RTX toxin ABC transporter (IM-ABC) protein RtxB;;Similar to unknown protein VC1449 of Vibrio cholerae;;Cytolysin-activating lysine-acyltransferase RtxC	host interaction	GI73_PA_o GI73_PA_p	RGP29_XN_c	RGP22_XB_c	+	-	-	-
	GI32_PL_d	1553793	1614716	60923	Truncated gene. Highly similar to N-terminal region of RTX toxin RtxA;;Truncated gene. Highly similar to C-terminal region of RTX toxin RtxA;;Transposase, IS200 Familly;;Truncated gene. Highly similar to N-terminal region of RTX toxin RtxA;;Truncated gene. Highly similar to C-terminal region of RTX toxin RtxA;;putative RTX toxin RtxA;;Truncated gene. Similar to N-terminal region of RTX toxin RtxA…	host interaction				-	-	-	-
	GI32_PL_e	1615201	1629104	13903	hypothetical protein;;conserved hypothetical protein;;conserved hypothetical protein;;conserved hypothetical protein;;conserved hypothetical protein;;Conserved hypothetical protein;;conserved hypothetical protein;;hypothetical protein;;conserved hypothetical protein;;conserved hypothetical protein;;hypothetical protein;;conserved hypothetical protein;;Integrase/recombinase;;Truncated gene. Some s…	unknown/ recombination				-	-	-	-
	GI32_PL_f	1629184	1642788	13604	Some similarities with unknown protein;;TpsA-related protein;;TpsB protein	host interaction				+	-	+	-
GI33	GI33_PL_a	1684697	1691108	6411	putative transcriptional regulator;;conserved hypothetical protein;;conserved hypothetical protein;;Glucokinase (Glucose kinase);;SeqA protein, negative modulator of initiation of replication;;phosphoglucomutase;;Highly similar to putative membrane protein	metabolism /recombination	GI35_PA_b	core genome	RGP55_XB_b	+/-	+/-	+/-	+/-
	GI33_PL_b	1691868	1697414	5546	putative MFS transporter;;conserved hypothetical protein;;Similar to unknown protein;;putative hemolysin erythrocyte lysis protein 2;;Some similarities with methionyl-tRNA formyltransferase	host interaction				-	-	-	-
	GI33_PL_c	1697422	1700214	2792	putative hydrolase;;Protein containing Membrane Attack Complex/Perforin (MACPF) domains	host interaction	GI73_PA_a			-	-	-	-
RGP34	RGP34_PL_a	1724850	1740261	15411	putative Tryptophan 2,3-dioxygenase;;Cysteine desulfurase;;Putative tryptophan 2,3-dioxygenase;;putative 3-(3-hydroxy-phenyl) propionate hydroxylase MphA protein of Escherichia coli;;Branched-chain amino acid aminotransferase;;Branched-chain amino acid aminotransferases;;conserved hypothetical protein;;Some similarities with putative ligase/carboxylase;;Some similarities with putative carboxylase…	antibiotic synthesis				-	-	-	-
GI35	GI35_PL_a	1749948	1752892	2944	Similar to streptomycin adenyltransferase;;conserved hypothetical protein	antibiotic synthesis/ unknown				-	-	-	-
	GI35_PL_b	1753139	1762348	9209	Some similarities with DNA inversion product, tail fiber protein homolog from lambdoid prophage;;conserved hypothetical protein;;Hypothetical protein;;Weakly similar to DNA inversion product, tail fiber protein homolog from lambdoid prophage;;Weakly similar to DNA inversion product, tail fiber protein homolog from lambdoid prophage;;conserved hypothetical protein;;Some similarities with hypotheti…	Phages components				-	-	-	-
RGP36	RGP36_PL_a	1787965	1795520	7555	Some similarities with VgrG and VgrE proteins;;conserved hypothetical protein;;Some similarities with gp31 protein of Bacteriophage;;Some similarities with gp31 protein of Bacteriophage;;conserved hypothetical protein;;Transposase, IS630 family	Phages components	P85_PA_a			-	-	-	-
GI37	GI37_PL_a	1801468	1804076	2608	Putative 2-amino-3-ketobutyrate coenzyme A ligase;;Some similarities with bicyclomycin resistance protein and multidrug resistance protein D.	drug resistance	RGP69_PA_e			-	-	-	-
	GI37_PL_b	1804363	1812607	8244	ABC transporter permease protein YbhR;;ABC transporter permease protein YbhS;;ABC transporter ATP-binding protein YbhF;;Membrane Fusion Protein (MFP) YbhG;;Similar to putative transcriptional regulator, TetR family, YbiH of Escherichia coli;;ATP-dependent RNA helicase RhlE;;tRNA-dihydrouridine synthase C	metabolism /environment interaction	RGP69_PA_d	RGP31_XN_a	RGP20_XB_c	-	+	-	+
	GI37_PL_c	1812841	1815595	2754	putative acetyltransferase;;putative Tetracycline resistance protein tetA;;Similar to MccB protein of Escherichia coli, involved in the production of microcin C7	metabolism /environment interaction				-	-	-	-
	GI37_PL_d	1817010	1823873	6863	Putative lipase;;Putative lipase;;Putative lipase;;Putative transposase (Truncated gene);;Putative transposase (Truncated gene)	environment interaction	RGP69_PA_c			-	-	-	-
	GI37_PL_e	1823983	1831224	7241	3-mercaptopyruvate sulfurtransferase (Rhodanese-like protein);;conserved hypothetical protein;;probable ATP-dependent helicase (DNA-damage-inducible protein G);;LysR-family transcriptional regulator, YafC protein of Escherichia coli;;putative oxidoreductase (N-ethylmaleimide reductase, nemA gene product of Escherichia coli and morphinone reductase);;2,5-diketo-D-gluconic acid reductase B (2,5-DKG…	metabolism /environment interaction	RGP69_PA_b	RGP31_XN_c	RGP20_XB_b	+/-	+/-	-	-
	GI37_PL_f	1831332	1834311	2979	putative DNA-binding prophage protein;;Putative dihydrodipicolinate synthetase;;Some similarities with different peroxydase;;Some similarities with probable beta-ketoadipate enol-lactone hydrolase and probable chloride peroxidase	metabolism /environment interaction				-	-	-	-
	GI37_PL_g	1834716	1846168	11452	putative alkylphosphonate uptake protein PhnA;;DNA protection during starvation protein;;Putative membrane protein;;conserved hypothetical protein;;Insecticidal crystal-related protein Pit;;Hypothetical ABC transporter ATP-binding protein YbiT;;molybdopterin biosynthesis protein;;molybdopterin biosynthesis protein;;putative granaticin polyketide ketoreductase and 3-ketoacyl-acyl carrier protein r…	environement interaction /host interaction				-	-	-	-
RGP39	RGP39_PL_a	1878570	1885823	7253	Conserved hypothetical protein;;Similar to crystalline inclusion protein type II (CipA-like protein);;Crystalline inclusion protein CipA;;Hypothetical protein	host interaction	RGP67_PA_a			-	-	-	-
P41	P41_PL_a	1961111	1969300	8189	conserved hypothetical protein;;conserved hypothetical protein;;conserved hypothetical protein;;putative transposase;;Truncated gene. Some similarities with putative transposase;;C-terminal part of photopexin A/B-like protein;;Transposase, IS982 family;;N-part of photopexin A/B-like protein;;conserved hypothetical protein;;conserved hypothetical protein;;conserved hypothetical protein	Recombination /environment interaction				-	-	-	-
	P41_PL_b	1969768	1993171	23403	Some similarities with tail protein from bacteriophage;;conserved hypothetical protein;;conserved hypothetical protein;;conserved hypothetical protein;;conserved hypothetical protein;;conserved hypothetical protein;;conserved hypothetical protein;;conserved hypothetical protein;;putative base plate protein gp25 of Bacteriophage;;conserved hypothetical protein;;conserved hypothetical protein;;cons…	Phages components	GI81_PA_g RGP66_PA_d			-	-	-	-
	P41_PL_c	1995860	2015712	19852	conserved hypothetical protein;;conserved hypothetical protein;;conserved hypothetical protein;;conserved hypothetical protein;;conserved hypothetical protein;;conserved hypothetical protein;;conserved hypothetical protein;;conserved hypothetical protein;;putative base plate protein gp25 of Bacteriophage;;conserved hypothetical protein;;conserved hypothetical protein;;conserved hypothetical prote…	Phages components	GI81_PA_g			-	-	-	-
	P41_PL_d	2018792	2024561	5769	conserved hypothetical protein;;conserved hypothetical protein;;conserved hypothetical protein;;Transposase, IS630 family	unknown/ recombination	GI81_PA_g			-	-	-	-
	P41_PL_e	2024611	2040662	16051	Weakly similar to fiber protein from adenovirus;;conserved hypothetical protein;;conserved hypothetical protein;;conserved hypothetical protein;;putative base plate protein gp25 of Bacteriophage;;conserved hypothetical protein;;conserved hypothetical protein;;conserved hypothetical protein;;conserved hypothetical protein;;conserved hypothetical protein;;conserved hypothetical protein;;conserved h…	Phages components	GI81_PA_g GI52_PA_c			-	-	-	-
	P41_PL_f	2040655	2044976	4321	conserved hypothetical protein;;Some similarities with C-terminal region of insecticial toxin;;Some similarities with hypothetical protein of Clostridium perfringens;;hypothetical protein	host interaction	GI81_PA_g GI52_PA_b			-	-	-	-
	P41_PL_g	2045078	2065195	20117	conserved hypothetical protein;;conserved hypothetical protein;;conserved hypothetical protein;;conserved hypothetical protein;;conserved hypothetical protein;;conserved hypothetical protein;;conserved hypothetical protein;;Some similarities with base plate protein gp25 of Bacteriophage;;Similar to unknown protein and some similarities with VgrG protein;;conserved hypothetical protein;;conserved …	Phages components	GI81_PA_g			-	-	-	-
	P41_PL_h	2065881	2078293	12412	Some weak similarities with vacuolar ATP synthase catalytic subunit A;;Similar to type IV prepilin. Putative secreted protein;;Type 4 prepilin-like proteins leader peptide processing enzyme (Pectic enzymes secretion protein outO) [Includes: Leader peptidase (Prepilin peptidase); N-methyltransferase ];;Some similarities with PilV;;hypothetical protein;;hypothetical protein;;Weakly similar to PilL.…	host interaction	RGP66_PA_b			-	-	-	-
	P41_PL_i	2078966	2083536	4570	putative monooxygenase;;Similar to transcription regulator, TetR family;;Truncated gene. Similar to N-terminal part of putative amidase YcbB precursor of Escherichia coli;;transposase	environement interaction	RGP66_PA_a			-	-	-	-
GI44	GI44_PL_a	2129833	2141927	12094	hypothetical protein;;Transposase, IS630 family;;hypothetical protein;;conserved hypothetical protein;;Conserved Hypothetical protein YPO2467;;Antitoxin module of toxin-antitoxin system;;Conserved Hypothetical protein; Myb DNA-binding domain;;conserved Hypothetical protein;;conserved Hypothetical protein YPO2463 (Hypothetical protein);;Conserved Hypothetical protein	environement interaction	GI64_PA_d GI64_PA_f			+	-	+	-
	GI44_PL_b	2143512	2156725	13213	Protein IolB involved in myo-inositol catabolism;;Protein IolE involved in myo-inositol catabolism;;Protein IolC involved in myo-inositol catabolism;;Protein IolG1 involved in myo-inositol catabolism;;Na+/myo-inositol transporter protein;;Inositol 2-dehydrogenase IolG2 involved in myo-inositol catabolism;;IolD protein involved in myo-inositol catabolism;;Protein IolA involved in myo-inositol cata…	metabolism	GI64_PA_c	GI65_XN_k		+	-	+	-
	GI44_PL_c	2159566	2166945	7379	putative di-tripeptide ABC transporter;;Lipid A biosynthesis, KDO2-lipid IVA lauroyl-ACP acyltransferase;;DNA damage-inducible protein I;;Similar to unknown protein YceA of Escherichia coli;;putative colanic acid capsular biosynthesis activation protein A (polysaccharide synthesis regulation protein) RcsA of Escherichia coli;;Similar to unknown protein YceP of Escherichia coli;;dihydroorotase (DH…	metabolism / environement interaction	GI64_PA_b	GI36_XN_d	GI29_XB_e	+/-	+/-	+/-	+/-
	GI44_PL_d	2167336	2171774	4438	Transposase, IS982 family;;conserved hypothetical protein;;hypothetical protein;;hypothetical protein;;Transposase, IS30 family	recombination				-	-	+/-	-
	GI44_PL_e	2171836	2185791	13955	conserved hypothetical protein;;Truncated transposase, IS4 familly (ISPlu9-p);;Truncated gene. Similar to C terminal region of hypothetical protein of Escherichia coli CFT073;;Hypothetical gene;;conserved hypothetical protein;;Some similarities with nicking enzyme (TraA);;hypothetical protein;;hypothetical protein;;hypothetical protein;;hypothetical protein;;Some similarities with transmembrane d…	Phages components/ recombination				-	-	-	-
	GI44_PL_f	2187702	2194280	6578	Conserved hypothetical protein;;Similar to probable membrane protein YlaC of Escherichia coli;;hypothetical protein;;Cold shock protein CspC;;Highly similar to Mg(2+) transport ATPase protein C;;Hypothetical gene;;MgtB (fragment);;MgtB (fragment);;MgtB (fragment);;MgtB (fragment)	environement interaction	GI64_PA_a			+/-	-	-	-
RGP45	RGP45_PL_a	2207829	2221229	13400	transposase;;transposase;;transposase;;Truncated gene. Putative phosphoenolpyruvate phosphomutase;;Truncated gene. Putative phosphoenolpyruvate phosphomutase;;Similar to nitrilotriacetate monooxygenase component A;;Truncated gene, similar to N-terminal of homocitrate synthase;;Truncated gene, similar to C-terminal of homocitrate synthase;;Similar to large subunit of 3-isopropylmalate dehydratase,…	metabolism /drug resistance				-	-	-	-
	RGP45_PL_b	2222028	2242391	20363	putative antibiotic synthetase;;Similar to protein encoded in the glidobactin A synthetase gene region of strain K481-B101;;Similar to non-ribosomal peptide synthetase (NRPS)/type I polyketide synthetase (PKS) protein;;Similar to a permease invoved in syringolin synthesis;;Similar to protein encoded in the glidobactin A synthetase gene region of strain K481-B101.;;Similar to non-ribosomal peptide…	antibiotic synthesis	RGP63_PA_e			-	-	-	-
	RGP45_PL_c	2244061	2250547	6486	Branched-chain keto acid deshydrogenase BkdA involved in stilben biosynthesis;;Branched-chain keto acid deshydrogenase BkdB involved in stilben biosynthesis;;Isovaleryl-CoA condensing ketosynthase BkdC involved in stilben biosynthesis;;Conserved hypothetical protein	antibiotic synthesis	RGP63_PA_d	RGP38_XN_c		-	-	-	-
	RGP45_PL_d	2251382	2256106	4724	conserved hypothetical protein;;conserved hypothetical protein;;conserved hypothetical protein;;Some similarities with immunity protein of pyocin S3;;Some similarities with immunity protein of pyocin S3;;Similar to C-terminal region of killer protein of pyocin S3;;putative colicin E2 immunity protein;;putative pyocin S2 and S1	environement interaction	RGP63_PA_c			-	-	-	-
	RGP45_PL_e	2256412	2259637	3225	Flagellar biosynthetic protein FlhB;;Flagellar biosynthesis protein FlhA	environement interaction	RGP63_PA_b	RGP38_XN_a	RGP30_XB_c	+	+	+	+
	RGP45_PL_f	2262599	2279736	17137	conserved hypothetical protein;;conserved hypothetical protein;;conserved hypothetical protein;;conserved hypothetical protein;;conserved hypothetical protein;;conserved hypothetical protein;;conserved hypothetical protein;;conserved hypothetical protein;;conserved hypothetical protein;;conserved hypothetical protein;;hypothetical protein;;conserved hypothetical protein;;conserved hypothetical pr…	unknown	RGP63_PA_a			-	-	-	-
RGP46	RGP46_PL_a	2292643	2299202	6559	putative VgrG protein;;conserved hypothetical protein;;hypothetical protein;;hypothetical protein;;conserved hypothetical protein;;conserved hypothetical protein	unknown	RGP8_PA_f RGP62_PA_b			-	-	-	-
	RGP46_PL_b	2299279	2303698	4419	conserved hypothetical protein;;conserved hypothetical protein;;conserved hypothetical protein;;Weakly similar to predicted DNA methylase containing a Zn-ribbon module	unknown				-	-	-	-
GI47	GI47_PL_a	2328669	2331212	2543	xylulose kinase;;putative xylitol (sorbitol) dehydrogenase	metabolism				-	-	-	-
	GI47_PL_b	2331853	2334162	2309	PhaxB2, similar to binary toxin XaxB of Xenorhabdus nematophila;;PhaxA2, similar to binary toxin XaxA of Xenorhabdus nematophila	host interaction	core genome	RGP79_XN_a	RGP62_XB_b	-	-	-	-
	GI47_PL_c	2334452	2338734	4282	Truncated transposase;;Flavoprotein wrbA (Trp repressor binding protein);;Highly similar to D-serine/D-alanine/glycine transporter CycA;;conserved hypothetical protein	metabolism				-	-	-	-
	GI47_PL_d	2339359	2346689	7330	PagC-like membrane protein (virulence-related membrane protein) of Escherichia coli O157:H7;;D-serine dehydratase (deaminase) transcriptional activator DsdC;;DsdX permease;;D-serine dehydratase DsdA;;murine toxin Ymt protein	host interaction/ metabolism	GI61_PA_k			-	+/-	-	+/-
	GI47_PL_e	2346841	2354818	7977	hypothetical protein;;hypothetical protein;;conserved hypothetical protein;;putative xenobiotic reductase B and NAD(P)H-dependent 2-cyclohexen-1-one reductase homolog;;conserved hypothetical protein;;conserved hypothetical protein;;putative LacI-family transcriptional regulatory protein;;Putative phosphotransferase enzyme II, A component SgcA;;PTS Enzyme IIB; involved in the utilization of L-asco…	metabolism	GI61_PA_j			-	+/-	+/-	-
	GI47_PL_f	2354999	2365532	10533	Truncated gene. Weakly similar to transcription regulator LuxR family;;Truncated gene. Weakly similar to transcription regulator LuxR family;;hypothetical protein;;putative transcription regulator;;maltose-6'-phosphate glucosidase;;putative phosphotransferase system enzyme II;;conserved hypothetical protein;;Type 1 fimbriae regulatory recombinase protein, FimB;;PTS system, fructose-specific IIA/F…	metabolism				-	-	+/-	-
	GI47_PL_g	2365685	2372126	6441	Conserved hypothetical protein; putative ''Winged helix'' DNA-binding domain;;Conserved hypothetical protein, putative PTS-regulatory domain (PRD);;Similar to unknown protein YhfX of Escherichia coli;;Phosphotriesterase homology protein;;Similar to unknown protein YhfU of Escherichia coli;;Similar to putative transport system permease protein YhfT of Escherichia coli;;Similar to unknown protein Y…	metabolism	GI61_PA_h	RGP96bis_XN_a	RGP2_XB_d	-	-	-	+
	GI47_PL_h	2372413	2387799	15386	putative transcription regulator, LuxR family;;putative transcription regulator, LuxR family;;putative transcriptional regulator, LuxR family;;putative transcriptional regulator, LuxR family;;putative transcriptional regulator, LuxR family;;putative transcriptional regulator, LuxR family;;putative transcriptional regulator, LuxR family;;putative transcriptional regulator, LuxR family;;putative tr…	environement interaction	GI61_PA_g			-	-	-	-
	GI47_PL_i	2388849	2396273	7424	Lipopolysaccharide core biosynthesis protein RfaZ;;Some similarities with serine O-acetyltransferase;;putative tail fiber protein;;putative tail fiber protein of a prophage;;putative tail fiber protein from lambdoid prophage;;conserved hypothetical protein;;tRNA	metabolism /Phages components				-	+/-	-	-
RGP48	RGP48_PL_a	2399940	2406628	6688	Similar to unknown protein YecF of Escherichia coli;;Universel stress protein G;;Conserved hypothetical protein;;Universal stress protein G;;Transmembrane water channel, aquaporin Z;;Putative DNA inversion product;;Putative tail fiber protein of prophage;;conserved hypothetical protein	environement interaction/ Phages components				-	+/-	-	+/-
	RGP48_PL_b	2406862	2419086	12224	Some high similarities with DNA-specific endonuclease I. Putative secreted protein;;hypothetical protein;;phosphate starvation-inducible protein;;putative vibriobactin utilization protein ViuB;;Similar to nitrate/nitrite sensor protein NarX;;putative quinol oxidase subunit II;;putative quinol oxidase subunit I;;Similar to unknown protein YdcR of Escherichia coli;;conserved hypothetical protein;;c…	environement interaction /Recombination	GI61_PA_b GI61_PA_d	RGP44_XN_L	RGP32bis_XB_c	-	-	-	-
	RGP48_PL_c	2419182	2425841	6659	conserved hypothetical protein;;conserved hypothetical protein;;conserved hypothetical protein;;hypothetical protein;;conserved hypothetical protein;;Probable ABC transporter ATP binding protein	unknown				-	-	-	-
	RGP48_PL_d	2425992	2447130	21138	Null mutant forms small colonies; in pth operon; obg-related putative GTPase, obgE paralog (by similarity);;peptidyl-tRNA hydrolase;;Weakly similar to tail fiber protein from different bacteriophages;;putative invasin;;Truncated gene. Highly similar to N-terminal region of unknown proteins (Plu2058, Plu2059, Plu2060, Plu2061) of Photorhabdus;;Truncated gene. Highly similar to C-terminal region of…	unknown /host interaction	GI61_PA_a			-	-	-	-
GI49	GI49_PL_a	2458486	2470120	11634	putative 3-oxoacyl-[acyl-carrier protein] reductase;;Similar to nodulation protein and probable carbamoyl transferase;;hypothetical protein;;hypothetical protein;;Fatty acid reductase;;Acyl transferase;;Alkanal monooxygenase alpha chain (Bacterial luciferase alpha chain);;Alkanal monooxygenase beta chain (luciferase beta subunit);;Acyl-protein synthetase (long-chain-fatty-acid-luciferin-component…	metabolism	GI60_PA_a			-	-	-	-
RGP52	RGP52_PL_a	2536516	2539255	2739	hypothetical protein;;putative repeat motif protein;;conserved hypothetical protein;;hypothetical protein;;conserved hypothetical protein	unknown				-	-	-	-
	RGP52_PL_b	2539370	2544279	4909	Putative fimbrial adhesin or pilin precursor;;putative hypothetical outer membrane usher protein YraJ precursor of Escherichia coli;;putative hypothetical fimbrial chaperone YraI precursor of Escherichia coli;;putative fimbrial subunit type 1 precursor	host interaction	RGP57_PA_a	RGP38_XN_a	RGP30_XB_d RGP38_XB_a GI16_XB_a	-	-	+	-
	RGP52_PL_c	2545082	2551183	6101	Some similarities with putative hydrolase;;Hypothetical protein;;Highly similar to putative arginine/ornithine antiporter YdgI of Escherichia coli;;Cyclase StlC involved in stilben biosynthesis;;Cinnamoyl-CoA condensing ketosynthase StlD involved in stilben biosynthesis;;Acyl carrier protein (ACP) StlE involved in stilben biosynthesis	antibiotic synthesis	RGP57_PA_b			-	-	-	-
RGP53	RGP53_PL_a	2555792	2563568	7776	conserved hypothetical protein;;Similar to unknown protein;;putative high-affinity nickel-transport protein;;Urease gamma subunit (Urea amidohydrolase);;Urease beta subunit (Urea amidohydrolase);;Urease alpha subunit (Urea amidohydrolase);;Urease accessory protein UreE;;Urease accessory protein UreF;;Urease accessory protein UreG;;Urease accessory protein UreD	environment interaction	RGP57_PA_d			+	-	-	-
	RGP53_PL_b	2563626	2576042	12416	Universal stress protein E;;fumarate and nitrate reduction regulatory protein;;putative uracil phosphoribosyl transferase;;conserved hypothetical protein;;putative phosphoglycolate phosphatase;;conserved hypothetical protein;;conserved hypothetical protein;;conserved hypothetical protein;;putative non-ribosomal peptide synthetase;;putative Erwinia chrysanthemi IndA protein;;Truncated gene. Some s…	environment interaction/ antibiotic synthesis	RGP57_PA_e RGP57_PA_f			-	-	-	-
	RGP53_PL_c	2576697	2589135	12438	Similarity with diaminobutyric acid aminotransferase;;Similar to molybdopterin and thiamine biosynthesis protein;;Putative gamma-butyrobetaine,2-oxoglutarate;;Similar to acetyltransferase;;Hypothetical protein;;Similar to capsule biosynthesis protein;;Similar to NikS protein involved in the biosynthesis of the peptidyl nucleoside antibiotic nikkomycin;;Similar to the phosphoribosylamine--glycine …	antibiotic synthesis				-	-	-	-
	RGP53_PL_d	2589485	2600616	11131	2-oxopent-4-dienoate hydratase;;2-hydroxy-6-ketonona-2,4-dienedoic acid hydrolase;;Hca operon transcriptional activator;;3-phenylpropionate dioxygenase alpha subunit (digoxigenin alpha subunit);;3-phenylpropionate dioxygenase beta subunit (digoxigenin beta subunit);;3-phenylpropionate dioxygenase ferredoxin subunit (digoxigenin ferredoxin subunit);;2,3-dihydroxy-2,3-dihydrophenylpropionate dehydr…	environment interaction	RGP57_PA_g			-	-	-	+
	RGP53_PL_e	2601165	2616312	15147	hypothetical protein;;putative arginine methyltransferase;;Some similarities with McjD protein of Escherichia coli, involved in microcin immunity. Putative secreted membrane protein;;putative 3-oxoacyl-[acyl-carrier-protein] synthase;;conserved hypothetical protein;;putative acyl carrier protein;;conserved hypothetical protein;;conserved hypothetical protein;;Putative nematicidal protein 2. Proba…	environment interaction/host interaction				-	-	-	-
RGP54	RGP54_PL_a	2621452	2631262	9810	conserved hypothetical protein;;Truncated gene. Highly similar to C-terminal region of transposase, IS630 family (ISPlu3-p);;Putative toxin.;;Similar to unknown protein YnfD precursor of Escherichia coli;;Similar to unknown protein YnfB precursor of Escherichia coli;;L-allo-threonine dehydrogenase, NADP+-dependent; other substrates include L-serine, D-serine, D-threonine and 3-hydroxyisobutyrate …	host interaction/antibiotic synthesis	RGP57_PA_x			-	-	-	-
	RGP54_PL_b	2631904	2647810	15906	conserved hypothetical protein;;NAHL lactonase ; Zn-metallohydrolase family;;conserved hypothetical protein;;Similar to probable oxidoreductase. Putative transmembrane protein;;putative sarcosine oxidase and hydrogen cyanide synthase;;putative D-amino acid oxidase;;conserved hypothetical protein;;putative transcription regulator;;putative dihydrodipicolinate synthetase;;putative aldehyde dehydrog…	metabolism	RGP55_PA_a			-	-	-	-
	RGP54_PL_c	2647947	2655643	7696	Some similarities with Phd protein from phage P1;;hypothetical protein;;conserved hypothetical protein;;conserved hypothetical protein;;putative D-aminopeptidase;;conserved hypothetical protein;;Omega-amino acid-pyruvate aminotransferase (Omega-APT)	metabolism / unknown				-	-	-	-
	RGP54_PL_d	2655900	2679005	23105	conserved hypothetical protein;;Some similarities with molybdopterin oxidoreductase and dimethylsulfoxide reductase;;Weakly similar to endo-beta-N-acetylglucosaminidase;;Similar to unknown RelE-like protein (stability protein StbE_like);;conserved hypothetical protein;;putative lipase;;conserved hypothetical protein;;Some similarities with putative excisionase;;conserved hypothetical protein;;con…	metabolism / environment interaction				-	-	-	-
	RGP54_PL_e	2679150	2705602	26452	Sensor protein AstS precursor; Two-component response regulator AstR protein; hypothetical protein; putative ClpA/B-type chaperone (Putative ATPase with chaperone activity, probable component of SST VI cluster); conserved hypothetical protein(IcmF-like protein; probable component of SST VI cluster); conserved hypothetical protein (probable component of SST VI cluster); conserved hypothetical prot…	host interaction	RGP57_PA_q			-	-	-	-
	RGP54_PL_f	2706018	2744350	38332	Truncated gene. Some similarities with plasmid stability-like protein;;conserved hypothetical protein;;conserved hypothetical protein;;Truncated gene. Some weak similarities with plasmid stability-like protein;;conserved hypothetical protein;;conserved hypothetical protein;;Truncated gene. Some similarities with C-terminal region of DNA-invertase/resolvase;;Truncated gene. Some similarities with …	environment interaction	RGP57_PA_m			+	-	-	-
	RGP54_PL_g	2744886	2751392	6506	Txp40, 40 kDa insecticidal protein (previously name A24tox);;conserved hypothetical protein;;Some similarities with bacteriophage protein;;Truncated gene. N-terminal region weakly similar to transposase;;hypothetical protein;;putative the plasmid stabilization ParD protein;;Truncated gene. Similar to N-terminal region of plasmid stabilization protein ParE;;Truncated gene. Highly similar to C-term…	host interaction				-	-	-	-
	RGP54_PL_h	2751654	2761326	9672	Some similarities with acyl-CoA oxidase;;hypothetical protein;;conserved hypothetical protein;;putative hypothetical protein;;putative tyrosine-specific transport system TyrP of Escherichia coli;;Some similarities with decarboxylase;;putative dehydrogenase and probable oxidoreductase;;conserved hypothetical protein	metabolism	RGP57_PA_j			-	-	-	-
	RGP54_PL_i	2761480	2774488	13008	conserved hypothetical protein;;Putative oxidoreductase ; hypothetical transmembrane secreted protein;;conserved hypothetical protein; putative inner membrane protein;;4-aminobutyrate aminotransferase (gamma-amino-N-butyrate transaminase) (GABA transaminase);;conserved hypothetical protein;;medium chain aldehyde dehydrogenase;;Oligopeptide ABC transporter; periplasmic binding protein;;conserved h…	metabolism	RGP27_PA_d	GI49_XN_f	RGP1_XB_a	-	-	-	-
GI55	GI55_PL_a	2783045	2787637	4592	Truncated gene. Highly similar to unknown protein YdbA of Escherichia coli;;Hypothetical gene;;Truncated gene. Highly similar to unknown protein YdbA of Escherichia coli;;Truncated gene. Some highly similarities with N-terminal region of MucA protein;;putative plasmid stable inheritance protein K;;putative plasmid stable inheritance protein I;;hypothetical protein;;conserved hypothetical protein;…	recombination				-	-	-	-
GI56	GI56_PL_a	2798011	2823282	25271	Exoribonuclease II (ribonuclease II) (RNase II);;conserved hypothetical protein;;similar to protein afp2 of Serratia entomophila;;conserved hypothetical protein;;conserved hypothetical protein;;conserved hypothetical protein;;conserved hypothetical protein;;hypothetical protein;;conserved hypothetical protein;;putative base plate protein gp25 of Bacteriophage;;conserved hypothetical protein;;cons…	Phages components/host interaction	RGP54bis_PA_a			-	-	-	-
	GI56_PL_b	2823444	2838768	15324	Truncated gene. Highly similar to C-terminal region of transposase;;putative nucleoside diphosphate kinase;;Some similarities with aspartate aminotransferase and perosamine synthetase. Two candidate membrane-spanning segments;;hypothetical protein;;conserved hypothetical protein;;hypothetical protein;;Some similarities with D-alanine-D-alanyl carrier protein ligase;;conserved hypothetical protein…	recombination				-	-	-	-
	GI56_PL_c	2839044	2848507	9463	Some similarities with dermonecrotizing toxin.;;Conserved hypothetical protein;;putative transcriptional regulator, Cro/CI family;;conserved hypothetical protein;;conserved hypothetical protein;;putative transcriptional regulator	Phages components/host interaction	RGP54bis_PA_c			-	-	-	-
RGP57	RGP57_PL_a	2864807	2875761	10954	conserved hypothetical protein;;hypothetical protein;;Putative Nematicidal protein 2;;hypothetical protein;;hypothetical protein;;Truncated gene. Similar to N-terminal region of transposase, IS110 family (ISPlu13-p);;Truncated gene. Similar to C-terminal region of transposase, IS110 family (ISPlu13-p);;Transposase, IS110 family	recombination / host interaction				-	-	-	-
	RGP57_PL_b	2875846	2877193	1347	conserved hypothetical protein;;chloramphenicol acetyltransferase (CATIII)	Drug resistance				-	-	-	-
RGP58	RGP58_PL_a	2880371	2887440	7069	Putative TpsA-related protein;;conserved hypothetical protein;;Some weak similarities with calpain cysteine protease	host interaction				-	-	-	-
	RGP58_PL_b	2887754	2889154	1400	Highly similar to probable translation factor YciO of Escherichia coli;;Protein TrpH	unknown	core genome	core genome	core genome	+	+	+	+
	RGP58_PL_c	2889464	2900793	11329	Putative chitinase;;Insecticidal toxin complex protein TccB2;;Insecticidal toxin complex protein TccA2;;Similar to exochitinase	host interaction	RGP53_PA_a	GI56_XN_b	RGP14_XB_b	-	-	-	-
GI59	GI59_PL_a	2909092	2914540	5448	Conserved hypothetical protein;;Similar to N-terminal region of ATP-binding component of ABC transporter;;Similar to ABC transporter integral membrane protein (permease);;Conserved hypothetical protein;;similar to oxidoreductase;;Transposase, IS630 family	metabolism	RGP57_PA_h			-	-	-	-
	GI59_PL_b	2914831	2918587	3756	Similar to GTP cyclohydrolase II , encoded by the toxB gene of Burkholderia glumae, involved in toxoflavin biosynthesis;;Similar to WD-repeat protein, encoded by the toxC gene of Burkholderia glumae, involved in toxoflavin (phytotoxin) biosynthesis;;Similar to TRP-2 protein encoded by the toxD gene of Burkholderia glumae, involved in toxoflavin biosynthesis;;Truncated gene. Some similarities with…	host interaction	RGP57_PA_h		core genome	-	-	-	-
	GI59_PL_c	2918691	2920533	1842	Outer membrane protein W precursor;;Similar to putative membrane protein YciC of Escherichia coli	environment interaction	core genome	core genome	core genome	+	+	+	+
	GI59_PL_d	2920701	2922290	1589	Ail protein precursor of Yersinia;;Similar to Ail protein precursor of Yersinia	host interaction	core genome	core genome	core genome	+	+	+	+
	GI59_PL_e	2922556	2924313	1757	putative sulfate permease family protein	environment interaction	core genome	core genome	core genome	+	-	-	-
GI60	GI60_PL_a	2949177	2957974	8797	hypothetical protein;;putative hypothetical phage protein;;transfert RNA-Tyr;;Highly similar to hypothetical oxidoreductase YgbJ of Escherichia coli;;Function unknown; regulated by FlhDC and FliA; mutants are not defective in motility or chemotraxis (by similarity);;Similar to hypothetical aldolase class II protein YgbL of Escherichia coli;;Similar to unknown protein YgbM of Escherichia coli;;Hig…	metabolism	GI52_PA_a			+/-	+	+/-	+/-
	GI60_PL_b	2958129	2984081	25952	Some similarities with Photorhabdus cytotoxin;;Similar to Cif (Cell cycle inhibiting factor);;conserved hypothetical protein;;conserved hypothetical protein;;conserved hypothetical protein;;conserved hypothetical protein;;conserved hypothetical protein;;conserved hypothetical protein;;conserved hypothetical protein;;putative base plate protein gp25 of Bacteriophage;;conserved hypothetical protein…	host interaction/phage components	GI52_PA_b GI52_PA_c			-	-	-	-
	GI60_PL_c	2984444	2991661	7217	putative bacterial regulatory protein, merR family;;conserved hypothetical protein;;hypothetical protein;;conserved hypothetical protein;;Transposase, IS5 ssgr, IS427 family;;Transposase, IS5 ssgr, IS427 family;;hypothetical protein;;hypothetical protein;;hypothetical protein;;Hypothetical gene;;Truncated gene. Similar to unknown protein of Xenorhabdus bovienii;;Truncated gene. Similar to unknown…	recombination				-	-	-	-
GI61	GI61_PL_a	3010375	3011078	703	Some similarities with putative lipoprotein;;Highly similar to quaternary ammonium compound-resistance protein QacE (quaternary ammonium determinant E), small multidrug export protein. Putative transmembrane protein	drug resistance				+	+	+/-	-
	GI61_PL_b	3011459	3017089	5630	hypothetical protein;;Similar to unknown Hcp-like protein of Escherichia coli;;hypothetical protein;;conserved hypothetical protein;;conserved hypothetical protein;;conserved hypothetical protein;;conserved hypothetical protein;;Truncated gene. Similar to unknown Hcp-like protein	unknown				-	-	-	-
RGP63	RGP63_PL_a	3061066	3066727	5661	SufE protein;;Selenocysteine lyase;;SufD protein;;Probable ATP-dependent transporter SufC;;SufB protein;;SufA protein	environment interaction	GI49_PA_c			+	+	+	+
	RGP63_PL_b	3067612	3070818	3206	Some similarities with unknown protein;;Some similarities with unknown protein;;conserved hypothetical protein;;hypothetical protein	unknown				-	-	-	-
RGP64	RGP64_PL_a	3081215	3087898	6683	Hemin receptor precursor;;putative hemin transport protein HemS/HmuS/ChuS;;putative hemin-binding protein;;putative ABC-type permease;;putative hemin-specific ATP-binding protein;;hypothetical protein	environment interaction	RGP48_PA_a	RGP40_XN_b	RGP43_XB_a	+	-	+	-
	RGP64_PL_b	3088162	3098478	10316	Regulatory protein PqrA (AraC/XylS family);;conserved hypothetical protein;;Some similarities with hypothetical glycine-rich protein;;hypothetical secreted protein;;putative transcriptional regulator, LysR family;;Peptide synthetase fragment (Phenylalanine racemase ATP-hydrolyzing);;putative MFS transporter;;putative peptide synthetase	antibiotic synthesis			RGP73_XB_f	-	-	-	-
	RGP64_PL_c	3098563	3103122	4559	putative Membrane Fusion Protein (MFP) of ABC transport system;;putative Outer Membrane Factor (OMF) of ABC transport system;;putative permease of ABC transporter;;putative ATP-binding component of ABC transporter	environment interaction	RGP57_PA_v RGP48_PA_c	RGP25_XN_a		-	-	-	-
	RGP64_PL_d	3103565	3107567	4002	hypothetical protein;;conserved hypothetical protein;;conserved hypothetical protein;;hypothetical protein;; putative liproptein nlpC	unknown				-	-	-	-
RGP65	RGP65_PL_a	3124571	3173674	49103	Similar to proteins involved in antibiotic biosynthesis (tyrocidin, gramicidin, surfactin, pyoverdine). Putative transmembrane protein	antibiotic synthesis				-	-	-	-
	RGP65_PL_b	3174630	3179091	4461	Membrane-bound transglycosylase, lipoprotein involved in limited murein hydrolysis (by similarity);;Iron (chelated) ABC transporter, periplasmic-binding protein YfeA;;Iron transport system ATP-binding protein YfeB;;Chelated iron transport system membrane protein YfeC;;Chelated iron transport system membrane protein YfeD homolog	environment interaction	RGP47_PA_a	RGP39_XN_b	RGP40_XB_c	+	+	+	-
RGP66	RGP66_PL_a	3204625	3213887	9262	hypothetical protein;;Similar to unknown protein of Vibrio vulnificus;;hypothetical protein;;conserved hypothetical protein;;conserved hypothetical protein;;ribosome releasing factor (fragment);;conserved hypothetical protein;;Type II site-specific deoxyribonuclease;;DNA methyltransferase;;Truncated gene. Similar to DNA invertase or putative resolvase	unknown/ recombination				-	-	-	-
RGP67	RGP67_PL_a	3218668	3227473	8805	putative outer membrane siderophore receptor CjrC of Escherichia coli O164;;protease II (oligopeptidase B);;TonB-like protein;;iron-regulated protein;;NADP-dependent malic enzyme (NADP-ME)	environment interaction	RGP45_PA_a	RGP58_XN_b RGP58_XN_c	RGP45_XB_a	-	-	-	-
	RGP67_PL_b	3228160	3233855	5695	Nitrate/nitrite response regulator protein NarP;;Similar to unknown protein YffB of Escherichia coli;;Succinyl-diaminopimelate desuccinylase (SDAP);;putative D,D-carboxypeptidase-related protein;;Highly similar to putative membrane protein YpfN of Escherichia coli;;Similar to unknown protein YpfI of Escherichia coli and to putative acetyltransferase;;Highly similar to unknown protein YeaL of Esch…	metabolism	RGP45_PA_b	RGP58_XN_c	RGP45_XB_b	+	+	+	+
	RGP67_PL_c	3234194	3237303	3109	Enterobactin synthetase component A;;isochorismatase (2,3-dihydro-2,3-dihydroxybenzoate synthetase);;2,3-dihydroxybenzoate--[carrier protein] ligase (enterobactin synthetase component E)	environment interaction	GI23_PA_i		RGP45_XB_c	-	+	+	+
	RGP67_PL_d	3237682	3255369	17687	conserved hypothetical protein;;putative transmembrane protein;;hypothetical protein;;Some similarities with peptide synthetases like lichenysin synthetase A or bacitracin synthetase 3.;;Membrane fusion protein (MPF) component of efflux system;;putative ABC transporter (ATP-binding protein subunit);;putative ABC transporter (permease subunit);;Some similarities with isochorismatase;;conserved hyp…	antibiotic synthesis	RGP45_PA_c			-	-	-	-
GI68	GI68_PL_a	3276940	3284316	7376	Weakly similar to putative integral membrane protein;;Weakly similar to putative ligase/carboxylase;;conserved hypothetical protein;;Weakly similar to 3-phosphoshikimate 1-carboxyvinyltransferase;;Weakly similar to 3-phosphoshikimate 1-carboxyvinyltransferase;;putative asparagine synthetase B AsnB of Escherichia coli	metabolism				-	-	-	-
	GI68_PL_b	3284505	3287449	2944	putative transcription regulator, crp family, YeiL of Escherichia coli;;putative adenosine deaminase;;putative nucleoside hydrolase	metabolism	RGP43_PA_a			-	-	-	-
GI69	GI69_PL_a	3295519	3312932	17413	Sensor kinase for mdtABCD and acrD regulation (by similarity);;Response regulator for mdtABCD and acrD (by similarity);;fructose-biphosphate aldolase class I (FBP aldolase);;phosphomethylpyrimidine kinase (HMP-phosphate kinase);;cold shock protein;;pagP, lipidA acyltransferase;;Aromatic amino acid transport protein AroP (General aromatic amino acid permease);;Similar to unknown protein YobG of Es…	environment interaction	GI42_PA_a GI42_PA_a	RGP60_XN_a	GI49_XB_a	+/-	+/-	+/-	+/-
	GI69_PL_b	3313775	3326442	12667	hypothetical protein;;Truncated gene. Some similarities with putative integrase from prophage CP-933U;;putative transcriptional regulator;;Some similarities with GTP cyclohydrolase I;;Some similarities with 6-pyruvoyl tetrahydrobiopterin synthase;;Pyruvate dehydrogenase (acetyl-transferring);;putative peptide synthetase (similar to C terminal part);;hypothetical protein;;3-oxoacyl-[acyl-carrier-p…	Phages components/antibiotic synthesis				-	-	-	-
P71	P71_PL_a	3409291	3432732	23441	putative bacteriophage tail fiber protein;;Similar to tail fiber protein;;Similar to bacteriophage protein;;Similar to bacteriophage protein;;Similar to bacteriophage protein;;Similar to bacteriophage protein;;Similar to bacteriophage protein;;Conserved hypothetical protein;;Similar to bacteriophage protein;;Similar to bacteriophage cell killing protein;;Similar to bacteriophage protein;;Hypothet…	Phages components	P86_PA_c			-	-	-	-
	P71_PL_b	3432929	3441904	8975	putative bacteriophage lambda endopeptidase;;hypothetical protein;;putative bacteriophage protein;;putative bacteriophage protein;;conserved hypothetical protein;;putative bacteriophage protein;;Similar to prophage antitermination protein;;putative bacteriophage protein;;hypothetical protein;;putative bacteriophage protein;;hypothetical protein;;Some similarities with alpha replication protein of…	Phages components				-	-	-	-
	P71_PL_c	3441949	3445164	3215	Some similarities with transcription activator protein C1;;putative phage transcriptional regulator;;putative bacteriophage repressor protein CI;;conserved hypothetical protein;;Similar to bacteriophage protein;;hypothetical protein;;hypothetical protein;;Hypothetical gene, some week similarities with excinuclease ABC, subunit B	Phages components				-	-	-	-
	P71_PL_d	3445169	3460791	15622	Some similarities with bacteriophage protein;;hypothetical protein;;hypothetical protein;;putative bacteriophage protein;;Hypothetical gene, some week similarities with nonribosomal peptide/polyketide synthase;;Similar to bacteriophage protein;;hypothetical protein;;hypothetical protein;;Some similarities with bacteriophage recombination protein;;putative bacteriophage exonuclease;;Some similarit…	Phages components				-	-	-	-
	P71_PL_e	3460804	3468149	7345	Similar to bacteriophage protein;;putative tail fiber assembly protein;;Some similarities with bacteriophage protein;;Similar to bacteriophage tail fiber protein;;putative bacteriophage tail fiber protein;;putative bacteriophage tail fiber protein	Phages components	P39_PA_b			-	-	-	-
	P71_PL_f	3469335	3474887	5552	Some similarities to membrane protein;;Higly similar to btuR involved in cob(I)alamin adenosyltransferase (corrinoid adenosyltransferase);;putative the N-terminal region of siroheme synthase activity;;putative PduX protein;;Aminotransferase CobD;;putative the C-terminal region of siroheme synthase activity	metabolism	P39_PA_b	P26_XN_c	RGP17_XB_c	+/-	+/-	+/-	+/-
	P71_PL_g	3475200	3486212	11012	Ethanolamine utilization protein;;Ethanolamine ammonia-lyase heavy chain;;Ethanolamine ammonia-lyase light chain;;conserved hypothetical protein;;hypothetical protein;;conserved hypothetical protein;;conserved hypothetical protein;;conserved hypothetical protein;;conserved hypothetical protein;;conserved hypothetical protein;;putative Hcp protein;;conserved hypothetical protein;;Nicotinate-nucleo…	metabolism I/Phages components	P39_PA_c P39_PA_d			-	+/-	-	+/-
	P71_PL_h	3487398	3500517	13119	Cobalamin [5'-phosphate] synthase vit. B12;;Bifunctional cobalamin biosynthesis protein cobU [Includes: Cobinamide kinase; Cobinamide phosphate guanylyltransferase];;cobyric acid synthase (VitB12);;Precorrin-2 C20-methyltransferase (S-adenosyl-L-methionine--precorrin-2 methyltransferase) (SP2MT);;Synthesis of vitamin B12 adenosyl cobalamide;;Synthesis of vitamin B12 adenosyl cobalamide;;Precorrin…	metabolism	P39_PA_e	P26_XN_d	RGP17_XB_b	-	+	-	-
	P71_PL_i	3501277	3518163	16886	Truncated gene. Some similarities with unknown protein;;Truncated gene. Some similarities with unknown protein;;Truncated gene. Some similarities with unknown protein;;conserved hypothetical protein;;putative proteic killer suppression protein HigA from plasmid Rts1;;conserved hypothetical protein;;hypothetical protein;;hypothetical protein;;Truncated gene. Some similaries with transposase, IS4 f…	Phages components				-	-	-	-
	P71_PL_j	3518559	3522940	4381	putative membrane protein;;Similar to putative galactosyl transferase or beta-glucosyltransferase;;Some similarities with glycosyltransferase;;hypothetical protein	metabolism				-	-	-	-
	P71_PL_k	3522745	3536446	13701	putative phage protein;;Some similarities with putative tail fiber protein;;conserved hypothetical protein;;putative tail fiber protein from a lambdoid prophage;;putative Sc/SvQ protein of Escherichia coli plasmid p15B;;Putative bacteriophage protein;;putative bacteriophage protein;;Similar to unknown bacteriophage protein;;Similar to unknown bacteriophage protein;;Putative bacteriophage protein;…	Phages components	P39_PA_g			-	+	-	-
	P71_PL_L	3536643	3545863	9220	putative the antitermination protein Q;;transfert RNA-Thr;;conserved hypothetical protein;;conserved hypothetical protein;;Phenylacetate-coenzyme A ligase;;putative branched-chain amino acid aminotransferase;;conserved hypothetical protein;;putative ornithine cyclodeaminase;;PUTATIVE AMINO ACID EFFLUX PROTEIN;;transfert RNA-Ser	metabolism				-	-	-	-
RGP72	RGP72_PL_a	3560395	3566742	6347	conserved hypothetical protein;;hypothetical protein;;putative plasmid stability protein (pilT domain);;putative plasmid stabilization protein;;conserved hypothetical protein;;Similar to putative dehydrogenase and oxidoreductase;;conserved hypothetical protein;;conserved hypothetical protein;;conserved hypothetical protein;;Some similarities with hypothetical proteins;;hypothetical protein	recombination/unknown	RGP82_XB_b			+/-	-	-	-
	RGP72_PL_b	3566742	3573569	6827	Putative TpsA-related protein;;TpsB protein	host interaction	RGP38_PA_a			-	-	-	-
	RGP72_PL_c	3573873	3577395	3522	putative tyrosine-specific transport system TyrP of Escherichia coli;;conserved hypothetical protein	metabolism	RGP38_PA_b			+	-	-	+
GI73	GI73_PL_a	3614906	3626492	11586	conserved hypothetical protein;;conserved hypothetical protein;;Transposase, IS630 family;;conserved hypothetical protein;;conserved hypothetical protein;;putative methyltransferase;;putative cysteine desulfurase (NifS protein homolog);;conserved hypothetical protein;;putative D-serine/D-alanine/glycine transporter	metabolism	RGP37_PA_b			-	-	-	-
	GI73_PL_b	3626597	3632720	6123	Succinylglutamate desuccinylase;;succinylarginine dihydrolase;;succinylglutamic semialdehyde dehydrogenase;;arginine N-succinyltransferase (AOST);;succinylornithine transaminase (succinylornithine aminotransferase) (carbon starvation protein C)	metabolism	RGP37_PA_c		RGP53_XB_a	+	+	-	+
	GI73_PL_c	3634347	3644621	10274	hypothetical protein;;hypothetical protein;;Some similarities with putative RHS-family protein;;conserved hypothetical protein;;conserved hypothetical protein;;putative Transposase;;hypothetical protein;;hypothetical protein;;conserved hypothetical protein;;hypothetical protein;;Putative membrane protein;;hypothetical protein;;hypothetical protein	recombination/unknown				-	-	-	-
	GI73_PL_d	3646119	3662492	16373	Probable peptide synthetase protein	antibiotic synthesis				-	-	-	-
	GI73_PL_e	3663956	3678092	14136	conserved hypothetical protein;;Putative toxin transporter (Fragment);;Putative toxin transporter;;Putative toxin transporter;;Mcf2 cytotoxin;;conserved hypothetical protein	host interaction				+/-	-	+/-	-
	GI73_PL_f	3678528	3691363	12835	Probable non-ribosomal peptide synthetase;;putative transposase	antibiotic synthesis				-	-	+	-
	GI73_PL_g	3691505	3702245	10740	Truncated gene. Some similarities with the C-terminal region of putative transposase;;hypothetical protein;;putative 4-hydroxybenzoate transporter;;putative AMP-binding protein;;Some similarities with multi-drug resistance efflux pump;;conserved hypothetical protein;;Weakly similar to citrate synthase;;conserved hypothetical protein;;Transposase, IS630 family	metabolism / drug resistance				-	-	-	-
	GI73_PL_h	3701220	3711938	10718	Transposase, IS630 family;;Highly similar to hypothetical sugar kinase YdeV of Escherichia coli;;LsrR DNA-binding protein;;ABC transporter ATP-binding protein (ABC2) LsrA;;ABC transporter permease protein (IM) LsrC;;ABC transporter permease protein (IM) LsrD;;ABC transporter Binding Protein (BP) LsrB;;LsrF protein;;LsrG protein	metabolism / environment interaction	RGP37_PA_i	RGP91_XN_a	RGP81_XB_a	+	+	-	+
	GI73_PL_i	3712014	3714192	2178	Transposase, IS200 family;;conserved hypothetical protein;;hypothetical protein;;conserved hypothetical protein;;Truncated gene. Some similarities with putative transposase	recombination/unknown				-	-	-	-
	GI73_PL_j	3714422	3724623	10201	Hemolysin-coregulated protein (Hcp protein);;Some weak similarities with hypothetical protein;;conserved hypothetical protein; putative membrane protein;;Weakly similar to putative membrane protein;;Some similarities with transcription regulator AraC/XylS family homolog;;putative NUDIX hydrolase;;putative lipase of Photorhabdus luminescens, strain W14;;Transposase, IS630 family	environment interaction	RGP37_PA_j			-	-	-	-
RGP75	RGP75_PL_a	3753985	3758699	4714	Proline transportor;;Histidine ammonia-lyase (histidase);;Urocanate hydratase (urocanase) (imidazolonepropionate hydrolase)	metabolism	GI35_PA_a	RGP71_XN_a	RGP55_XB_a	+	+	-	-
	RGP75_PL_b	3759668	3763531	3863	Histidine utilization repressor protein;;Formiminoglutamase (formiminoglutamate hydrolase) (histidine utilization repressor G) (fragment);;Imidazolonepropionase (imidazolone-5-propionate hydrolase);;Highly similar to unknown protein YfcN of Escherichia coli	metabolism	GI35_PA_a	RGP71_XN_a	RGP55_XB_a	+	+	-	-
GI76	GI76_PL_a	3771002	3788479	17477	transfert RNA-Arg;;C4-dicarboxylate transport protein;;Similar to putative esterase/lipase, YbfF protein of Escherichia coli;;Truncated gene. Highly similar to the C-terminal region of RtxA toxin.;;Transposase, IS982 family;;Truncated gene. Highy similar to the N-terminal region of RtxA toxin.;;Conserved hypothetical protein;;Conserved hypothetical protein;;Putative transposase	environment interaction/ host interaction				-	-	-	-
	GI76_PL_b	3788970	3806371	17401	Similar to aliphatic amidase;;Conserved hypothetical protein;;Conserved hypothetical protein;;Conserved hypothetical protein;;Similar to RTX toxin RtxA;;Conserved hypothetical protein	host interaction				-	-	-	-
	GI76_PL_c	3807331	3818909	11578	Similar to probable transcription regulator, LuxR family;;Similar to probable transcription regulator, LuxR family;;Similar to probable transcription regulator, LuxR family;;Conserved hypothetical protein;;Conserved hypothetical protein;;Conserved hypothetical protein;;Conserved hypothetical protein;;Conserved hypothetical protein;;Conserved hypothetical protein;;Conserved hypothetical protein Pu…	unknown	GI73_PA_h			-	-	-	-
	GI76_PL_d	3818983	3835339	16356	Hypothetical protein; hypothetical protein; conserved hypothetical protein with ImcF domain protein(probable component of SST VI cluster); Conserved hypothetical protein(putative transmembranaire protein); Hypothetical protein; Conserved hypothetical protein; Conserved hypothetical protein; Putative alpha/beta-Hydrolases; putative vgrG related protein (probable component of SST VI cluster); hypot…	host interaction	GI49_PA_c GI52_PA_d RGP57_PA_l GI73_PA_i			-	-	-	-
	GI76_PL_e	3835336	3857536	22200	conserved hypothetical protein (probable component of SST VI cluster); Conserved hypothetical protein; Conserved hypothetical protein. Putative secreted protein; Conserved hypothetical protein. Putative secreted protein; Conserved hypothetical protein. Putative secreted protein; Conserved hypothetical protein; putative vgrG related protein (probable component of SST VI cluster); Nucleotide sugar …	host interaction	GI52_PA_d GI73_PA_j			+/-	-	-	-
	GI76_PL_f	3855299	3863971	8672	Conserved hypothetical protein(similar to unknown protein of Escherichia coli O157:H7); Conserved hypothetical protein(similar to unknown protein in ISEc8); Conserved hypothetical protein(similar to unknown protein encoded by ISEc8 in one prophage); Truncated gene(similarities with unknown protein); conserved hypothetical protein (probable component of SST VI cluster); conserved hypothetical prot…	host interaction	GI73_PA_k			+	-	-	-
	GI76_PL_g	3865127	3891659	26532	Similar to proteins involved in antibiotic biosynthesis. Putative transmembrane protein;;Hypothetical protein;;Truncated gene. Highly similar to C-terminal region of alkaline metalloproteinase PrtA precursor;;Transposase, IS630 family;;Truncated gene. Similar to the N-terminal region of alkaline metalloproteinase PrtA precursor;;Transposase, IS4 family;;Transposase, IS630 family;;Conserved hypoth…	environment interaction				-	-	-	-
RGP77	RGP77_PL_a	3910265	3915485	5220	Hypothetical gene;;Regulatory protein recX (oraA protein);;SpnT protein;;putative Transposon Tn2501 resolvase;;hypothetical protein;;hypothetical protein;;hypothetical protein;;Truncated gene. Some similarities with transposase, IS982 family;;Transposase, IS630 family	recombination				-	-	-	-
	RGP77_PL_b	3915777	3924459	8682	conserved hypothetical protein;;Similar to unknown protein;;hypothetical protein;;hypothetical protein;;hypothetical protein;;Truncated gene. Similar to the N-terminal region of VgrG proteins;;conserved hypothetical protein;;conserved hypothetical protein;;Transposase, IS982 family	unknown	RGP32_PA_d	P75_XN_s	GI23_XB_c	-	-	-	-
P78	P78_PL_a	3937684	3954943	17259	Biodegradative arginine decarboxylase;;A34-tRNA adenosine deaminase; point mutation confers resistance to Gef-mediated cell killing; essential gene; homodimeric (by similarity);;conserved hypothetical protein;;Transposase, IS5 ssgr, IS427 family;;Transposase, IS5 ssgr, IS427 family;;putative RTX toxin RtxA;;conserved hypothetical protein	recombination/ host interaction				-	-	-	-
	P78_PL_b	3955228	3963748	8520	Weakly similar to Sc/SvN protein, DNA inversion product;;putative YcfA protein, phage protein-related;;conserved hypothetical protein;;Similarities to tail fiber protein GP37;;conserved hypothetical protein;;Weakly similar to putative P2 tail fiber protein H and RNA polymerase beta;;putative tail fiber assembly protein;;conserved hypothetical protein;;Truncated gene. Some similarities with tail f…	Phages components				-	-	-	-
GI79	GI79_PL_a	3978359	3985976	7617	putative hypothetical transmembrane protein of Ralstonia solanacearum;;Truncated gene. Putative C-terminal region of ABC transporter;;Some similarities with hemolysin secretion protein HlyD of Escherichia coli;;Truncated gene. Putative C-terminal region of ABC transporter;;Transposase, IS630 family;;Truncated gene. Putative N-terminal region of ABC transporter;;hypothetical protein;;Truncated gen…	environment interaction	RGP29_PA_a			-	-	-	-
	GI79_PL_b	3985997	4000606	14609	Truncated gene. Similar N-terminal region of unknown protein of Photorhabdus asymbiotica.;;Some similarities with succinoglycan biosynthesis glycosyltransferase;;hypothetical protein;;putative colanic acid biosynthesis glycosyl transferase WcaL of Escherichia coli;;Some similarities with putative membrane protein;;conserved hypothetical protein;;Some similarities with the N-terminal region of dif…	environment interaction	RGP29_PA_b			-	-	-	-
P80	P80_PL_a	4006891	4029916	23025	hypothetical protein;;Conserved hypothetical protein;;Similar to phage tail assembly protein;;Similar to the N-terminal region of tail fiber protein;;conserved hypothetical protein;;Similar to bacteriophage protein;;hypothetical protein;;conserved hypothetical protein;;conserved hypothetical protein;;conserved hypothetical protein;;Conserved hypothetical protein;;hypothetical protein;;conserved h…	Phages components				-	-	-	-
	P80_PL_b	4032878	4038627	5749	putative cryptic prophage endopeptidase b1362;;Similar to endolysin (lysozyme, muramidase, protein GP54). Putative secreted protein;;putative bacteriophage Gp13 protein;;conserved hypothetical protein;;putative adenine-specific modification methylase homolog, a bacteriophage Gp52 protein;;conserved hypothetical protein;;conserved hypothetical protein;;Ner-like regulatory protein, sugar fermentati…	Phages components				-	-	-	-
	P80_PL_c	4038587	4059448	20861	putative tail fiber protein;;putative phage-related baseplate assembly protein;;putative baseplate protein;;putative tailspike and baseplate protein;;Highly similar to hypothetical protein and some similarities with bacteriophage P2 protein D (gpD);;conserved hypothetical protein;;putative tail protein;;putative hypothetical protein;;putative tail core protein;;putative tail sheath protein;;conse…	Phages components		P75_XN_e		-	+	+	-
	P80_PL_d	4059699	4067076	7377	putative DNA adenine methylase of a bacteriophage;;hypothetical protein;;hypothetical protein;;hypothetical protein;;Some similarities with unknown protein encoded by prophage CP-933T;;Weakly similar to hypothetical proteins;;conserved hypothetical protein;;conserved hypothetical protein;;conserved hypothetical protein;;putative general secretion pathway protein A	Phages components				-	+	+	-
	P80_PL_e	4067535	4076282	8747	hypothetical protein;;Some similarities with bacteriophage protein Gp16;;putative DNA-binding protein RdgB which regulates pectin lyase in response to DNA damage;;putative adenine-specific modification methylase homolog (Gp52);;conserved hypothetical protein;;Some similarities with bacteriophage Q protein;;hypothetical protein;;hypothetical protein;;putative bacteriophage protein;;conserved hypot…	Phages components				-	-	-	-
	P80_PL_f	4076285	4085109	8824	hypothetical protein;;conserved hypothetical protein;;conserved hypothetical protein;;putative repressor protein encoded by cryptic prophage;;hypothetical protein;;hypothetical protein;;Transposase, IS630 family;;hypothetical protein;;Some similarities with exodeoxyribonuclease VIII;;putative bacteriophage protein;;putative hypothetical gene of Photorhabdus;;hypothetical protein;;hypothetical pro…	Phages components				-	-	-	-
	P80_PL_g	4085555	4092707	7152	putative hypothetical protein of Photorhabdus;;hypothetical protein;;putative sugar fermentation stimulation protein B (Ner-like protein) of Escherichia coli (Pln protein of Photorhabdus luminescens);;conserved hypothetical protein;;hypothetical protein;;hypothetical protein;;putative bacteriophage protein;;Similar to unknown bacteriophage protein;;Weakly similar to unknown bacteriophage protein;…	Phages components				-	-	-	-
	P80_PL_h	4093130	4094743	1613	putative transcriptional regulator soxR family;;conserved hypothetical protein;;Some similarities with putative outer membrane lipoprotein;;Some similarities with the C-terminal region of tail fiber protein	Phages components				-	-	-	-
	P80_PL_i	4095771	4103149	7378	Cell filamentation protein Fic;;conserved hypothetical protein;;putative acetyl transferase;;CcmA1/A2 inner membrane protein;;Putative major fimbrial sub-unit protein;;putative Fimbrial regulatory gene;;conserved hypothetical protein;;lipase 1 precursor (triacylglycerol lipase)	environment interaction	GI28_PA_c			-	-	-	-
	P80_PL_j	4103583	4118995	23224	Similar to hypothetical acetyltransferase YjaB of Escherichia coli;;Some similarities with energy transducer TonB. Putative secreted protein;;Putative TonB-receptor;;conserved hypothetical protein;;Some similarities with the hemoglobin-haptoglobin utilization protein A of Neisseria meningitidis;;putative multidrug resistance protein;;putative homocysteine synthase;;Some similarities with putative…	environment interaction/drug resistance	GI28_PA_d GI28_PA_e GI28_PA_f	RGP1_XN_a	P85_XB_e	-	-	-	-
	P80_PL_k	4119492	4167664	48172	conserved hypothetical protein;;hypothetical protein;;conserved hypothetical protein;;hypothetical protein;;hypothetical protein;;conserved hypothetical protein;;putative aculeacin-A acylase precursor;;Some similarities with putative oxygenase and clavaminate synthase 1;;Similar to aspartyl (asparaginyl) beta hydroxylase and to PagQ of Salmonella typhymurium;;putative ATP-binding component (IM-AB…	antibiotic synthesis		RGP53_XN_b		-	-	-	-
	P80_PL_L	4168817	4180215	11398	Propionate--CoA ligase (Propionyl-CoA synthetase);;2-methylcitrate dehydratase;;2-methylcitrate synthase (Methylcitrate synthase) (Citrate synthase 2);;Probable methylisocitrate lyase (2-methylisocitrate lyase);;Propionate catabolism operon regulatory protein;;putative transcription regulator.;;conserved hypothetical protein;;Truncated gene. Some high similarities with transposase;;Transposase, I…	metabolism	GI28_PA_g	P26_XN_i	P22bis_XB_n	-	+		+
	P80_PL_m	4180419	4181367	948	Chloramphenicol acetyltransferase	drug resistance	GI28_PA_h			-	-	-	-
GI81	GI81_PL_a	4190163	4204048	13885	conserved hypothetical protein;;conserved hypothetical protein;;Truncated gene. Some similarities with putative proton antiporter efflux pump of Photorhabdus;;conserved hypothetical protein;;hypothetical protein;;Similar to proton antiporter efflux pump. Putative transmembrane protein;;putative dehydrogenase PapC of Streptomyces pristinaespiralis;;putative p-aminobenzoic acid synthase;;Weakly sim…	antibiotic synthesis	RGP27_PA_c			-	-	-	-
	GI81_PL_b	4205915	4220178	14263	Transposase, IS630 family;;TpsB protein;;conserved hypothetical protein;;conserved hypothetical protein;;hypothetical protein;;putative hemagglutinin/hemolysin-related protein;;conserved hypothetical protein;;Truncated gene. Some similarities wioth MafB-related protein;;hypothetical protein;;Putative TpsA-related protein;;Transposase, IS4 Familly	host interaction				-	-	-	-
	GI81_PL_c	4220272	4229046	8774	Complete genome; segment 13/17 (fragment);;putative integrase/recombinase;;Far upstream element binding protein 2 (FUSE binding protein 2) (KH type splicing regulatory protein) (KSRP) (p75) (fragment);;conserved hypothetical protein;;Some similarities with transcriptional regulator;;conserved hypothetical protein;;conserved hypothetical protein;;conserved hypothetical protein;;conserved hypotheti…	recombination				-	-	+/-	-
	GI81_PL_d	4229578	4234842	5264	putative integrase/recombinase;;Far upstream element binding protein 2 (FUSE binding protein 2) (KH type splicing regulatory protein) (KSRP) (p75) (fragment);;conserved hypothetical protein;;Some similarities with transcriptional regulator;;conserved hypothetical protein	recombination/unknown				-	-	+/-	-
	GI81_PL_e	4234885	4242791	7906	conserved hypothetical protein;;conserved hypothetical protein;;Putative TpsA-related protein;;Truncated gene. Some similarities with hemolysin secretion/activation protein	host interaction	RGP27_PA_e			-	-	-	-
GI83	GI83_PL_a	4277274	4279115	1841	hypothetical protein;;Hypothetical secreted protein;;putative transcription regulator.;;conserved hypothetical protein	unknown				-	-	-	-
	GI83_PL_b	4280090	4283507	3417	Conserved hypothetical protein;;hypothetical protein;;putative fimbrial chaperone YcbR precursor of Escherichia coli;;putative the N-terminal region of outer membrane usher protein precursor;;conserved hypothetical protein	host interaction				-	+/-	-	+/-
RGP84	RGP84_PL_a	4318213	4323479	5266	Some similarities with hemolysin (RTX toxin) secretion protein;;conserved hypothetical protein;;conserved hypothetical protein;;conserved hypothetical protein;;long-chain-fatty-acid--CoA ligase (long-chain acyl-CoA synthetase) (LACS)	host interaction				+/-	-	+/-	-
RGP85bis	RGP85bis_PL_a	4328274	4334480	6206	3-isopropylmalate dehydratase large subunit (isopropylmalate isomerase) (alpha-IPM isomerase) (IPMI);;3-isopropylmalate dehydratase small subunit (isopropylmalate isomerase) (alpha-IPM isomerase) (IPMI);;Similar to putative regulator with DNA-binding Winged helix domain (N-terminal); putative periplasmic binding transport protein (C-terminal) YabN of Escherichia coli.;;DNA mismatch repair protein…	metabolism	GI25_PA_a			+/-	+/-	+/-	+/-
GI85	GI85_PL_b	4340686	4350511	9825	conserved hypothetical protein;;conserved hypothetical protein;;conserved hypothetical protein;;putative integrase/recombinase;;conserved hypothetical protein;;putative phage transcriptional repressor;;conserved hypothetical protein;;conserved hypothetical protein;;conserved hypothetical protein;;conserved hypothetical protein;;putative integrase/recombinase	recombination				-	-	+/-	-
	GI85_PL_c	4350498	4358991	8493	DnaG primase-like;;putative phage transcriptional repressor;;conserved hypothetical protein;;conserved hypothetical protein;;conserved hypothetical protein;;hypothetical protein;;conserved hypothetical protein;;Transposase, IS4 family	recombination				-	-	+/-	-
	GI85_PL_d	4359526	4367881	8355	putative integrase/recombinase;;DnaG primase-like protein;;putative phage transcriptional repressor;;conserved hypothetical protein;;conserved hypothetical protein;;conserved hypothetical protein;;conserved hypothetical protein;;Transposase, IS4 Familly	recombination				-	-	+/-	-
	GI85_PL_e	4368413	4388655	20242	putative integrase/recombinase;;conserved hypothetical protein;;putative phage transcriptional repressor;;conserved hypothetical protein;;conserved hypothetical protein;;TpsA-related protein;;TpsB protein;;putative transcriptional regulator LuxR family;;putative transcription regulator LuxR family;;Truncated gene. Some similarities with C terminal region of probable transcriptional regulator, Lux…	host interaction				+/-	-	+/-	-
	GI85_PL_f	4389400	4396536	7136	Aminobenzoyl-glutamate transport protein;;aminobenzoyl-glutamate utilization protein B;;aminobenzoyl-glutamate utilization protein A;;Putative transcriptional regulator of abgABT operon;;Transposase, IS630 family	metabolism				-	-	-	+
	GI85_PL_g	4396579	4404653	8074	Some similarities with transcription regulator LuxR family;;putative sugar fermentation stimulation protein B (Ner-like protein) of Escherichia coli (Pln protein of Photorhabdus luminescens);;putative aminotransferases;;putative Na+/H+ antiporter;;putative GalR/LacI family transcriptional regulator;;Some similarities with LuxR family transcriptional regulator;;Some similarities with LuxR family t…	environment interaction	GI73_PA_g			-	-	-	-
	GI85_PL_h	4405167	4419372	14205	putative magnesium transport protein MgtE;;putative possible lipoprotein;;Some similarities with putative iron(III) ABC transporter, periplasmic iron-binding protein;;Aldehyde dehydrogenase B (Lactaldehyde dehydrogenase);;putative sodium:alanine symporter and other amino acid transport proteins;;putative L-ribulokinase AraB;;Tellurite resistance protein TehB;;Tyrosine-protein kinase Wzc;;Low mole…	metabolism /environment interaction	GI25_PA_b GI25_PA_c			-	-	-	-
	GI85_PL_i	4420053	4425382	5329	conserved hypothetical protein;;putative endopeptidase gp15 protein of lamdoid prophage;;Putative phage structural protein P5;;putative phage lysis protein S (holin);;putative glycosyl transferase;;Lipoprotein VirG;;hypothetical protein;;putative the exoenzyme S synthesis protein C precursor ExsC;;conserved hypothetical protein	Phages components	GI25_PA_d			-	-	-	-
	GI85_PL_j	4425401	4461837	36436	Translocator protein LopD;;Translocator proteins LopB;;putative low calcium response locus protein H LcrH;;putative the virulence-associated V antigen, LcrV protein (low calcium response locus protein V);;putative the regulator in type III secretion LcrG and PcrG;;putative transcription regulator proteins LcrR and PcrR;;Type III secretion protein SctV;;Type III secretion protein SctY;;Type III se…	host interaction	GI25_PA_e			+/-	+/-	+/-	-
	GI85_PL_k	4462680	4470767	8087	conserved hypothetical protein (some similarities with Hemolysin of Fusobacterium nucleatum subsp. nucleatum);;putative the central region of response regulator of AtoC, ornithine/arginine decarboxylase inhibitor (ornithine decarboxylase antizyme);;acetate CoA-transferase alpha subunit (acetyl-CoA:acetoacetate CoA transferase alpha subunit);;acetate CoA-transferase beta subunit (acetyl-CoA:acetoa…	environment interaction	GI25_PA_f			-	-	-	-
RGP86	RGP86_PL_a	4476755	4483474	6719	putative transposase;;Weakly similar to riboflavin synthase, alpha chain RibE;;Some similarities with outer membrane protein;;conserved hypothetical protein;;putative monooxygenase YcdM of Escherichia coli	metabolism	RGP24_PA_a	RGP21_XN	GI23_XB_m	-	-	-	-
RGP87	RGP87_PL_a	4591028	4604428	13400	conserved hypothetical protein;;conserved hypothetical protein;;putative creatininase (creatinine amidohydrolase);;putative dihydroorotate dehydrogenase PyrD (Dihydroorotate oxidase);;hypothetical protein;;Some similarities with polyketide synthase and peptide synthetase;;Truncated gene. Some similarities with polyketide synthase type I;;putative peptide synthetases (bacitracin synthetase 3, gram…	antibiotic synthesis				-	-	-	-
	RGP87_PL_b	4604899	4612313	7414	Some similarities with ribonuclease;;2',3'-cyclic-nucleotide 2'-phosphodiesterase precursor;;Lysine--tRNA ligase;;recombinaison associated protein	metabolism	RGP84_PA_a			-	-	-	-
	RGP87_PL_c	4612433	4625166	12733	Some similarities with Huntington interacting protein;;conserved hypothetical protein;;conserved hypothetical protein;;conserved hypothetical protein;;conserved hypothetical protein;;conserved hypothetical protein;;putative LysR-family transcription regulators;;Major facilitator family transporter;;conserved hypothetical protein;;putative transcriptional regulator	environment interaction	RGP19_PA_f			-	-	-	-
GI88	GI88_PL_a	4668381	4673683	5302	Some similarities with phage-related protein;;conserved hypothetical protein;;conserved hypothetical protein;;hypothetical protein;;hypothetical protein;;Some similarities to phage related protein.;;Some similarities with methyltransferase and with fatty acid synthase;;Some similarities with isopentenyl-diphosphate delta-isomerase (IPP isomerase) (Isopentenyl pyrophosphate isomerase)	Phages components/ metabolism				-	-	-	-
	GI88_PL_b	4674261	4681010	6749	conserved hypothetical protein;;conserved hypothetical protein;;2,4-dienoyl-CoA reductase [NADPH] (2,4-dienoyl coenzyme A reductase);;Na+/serine (threonine) symporter;;Function unknown; induced by alkali; putative membrane transport or efflux protein (by similarity)	metabolism	P86_PA_e	P88_XN_c	RGP76_XB_a	+/-	+/-	+/-	-
RGP89	RGP89_PL_a	4709079	4719836	10757	Truncated transposase. Similar to C-terminal region of transposase;;Truncated transposase. Similar to N-terminal region of transposase;;Truncated gene, similar to virulence-associated protein;;Protease precursor DegS;;hypothetical protein;;conserved hypothetical protein;;Some similarities with the central region of DNA-directed RNA polymerase;;hypothetical protein;;putative 4-hydroxyphenylacetate…	recombination				-	-	-	-
RGP90	RGP90_PL_a	4733686	4735106	1420	Regulator of nucleoside diphosphate kinase;;conserved hypothetical protein;;Truncated gene. Some similarities with the N-terminal region of Ner-like DNA-binding protein.;;Truncated gene. Some similarities with the C-terminal region of Ner-like DNA-binding protein.	Phages components				-	-	-	-
	RGP90_PL_b	4736109	4746008	9899	putative bacteriophage protein;;putative bacteriophage protein;;Some similarities with bacteriophage protein;;conserved hypothetical protein;;Truncated gene. Some similarities with the C-terminal region of bacteriophage protein;;Truncated gene. Some similarities with the N-terminal region of bacteriophage protein;;Some similarities with bacteriophage protein;;putative bacteriophage protein;;Some …	Phages components				-	-	-	-
RGP91	RGP91_PL_a	4761632	4772125	10493	Transposase, IS630 family;;conserved hypothetical protein;;putative transferase protein;;Sone similarities in the N-terminal region with dehydrogenase;;conserved hypothetical protein;;Truncated gene, similar to the C-terminal region of MhpE-like protein;;Transposase, IS4 family;;Truncated gene, similar to the N-terminal region of MhpE-like protein;;putative transport protein and multidrug resista…	metabolism /drug resistance				-	-	-	-
RGP92	RGP92_PL_a	4777477	4779523	2046	putative multidrug resistance protein;;Similar to transcription regulator AraC/XylS family yeaM of Escherichia coli	drug resistance	RGP89_PA_a	core genome	core genome	-	-	-	-
	RGP92_PL_b	4779783	4781473	1690	JHE-like toxin, ''Photorhabdus insect related'' toxin, PirB;;''Photorhabdus insecte related'' toxin, PirA	host interaction	RGP89_PA_b	P26_XN_b		-	-	-	-
	RGP92_PL_c	4782756	4789329	6573	High-affinity branched-chain amino acid transport ATP-binding protein LivG;;High-affinity branched-chain amino acid transport system permease protein LivM;;High-affinity branched-chain amino acid transport system permease protein LivH;;Leucine-specific binding protein precursor LivK;;Glycerate kinase 2	metabolism	RGP89_PA_c	RGP16_XN_a		+	+	+	+
RGP93	RGP93_PL_a	4799569	4812391	12822	Transposase, IS982 family;;L-fucose operon activator;;Truncated gene. Similar to the C-terminal region of L-fuculokinase;;runcated gene. Similar to the central region of L-fuculokinase.;;Truncated gene. Weakly similar to the central region of L-fuculokinase.;;glycerol dehydrogenase (GLDH);;Some weak similarities with eukaryotic protein;;conserved hypothetical protein;;conserved hypothetical prote…	metabolism	RGP90_PA_b			+/-	+/-	+/-	+/-
GI94	GI94_PL_a	4831374	4852064	20690	hypothetical protein;;Mcf1 protein;;Some similarities with agmatinase SpeB (Agmatine ureohydrolase) (AUH);;Some similarities with unknown eucaryotic protein.;;Similarities with ABC-type transport protein;;hypothetical protein;;conserved hypothetical protein;;hypothetical protein;;Similar to butirosin-biosynthetic protein BtrA of Bacillus circulans. Putative transmembrane protein;;Transposase, IS6…	host interaction				-	-	-	-
	GI94_PL_b	4852625	4865477	12852	conserved hypothetical protein;;conserved hypothetical protein;;putative AsnC-family transcriptional regulator;;conserved hypothetical protein;;Truncated gene. Similar to the C-terminal region of histidine decarboxylase;;Transposase, IS200 family;;Truncated gene. Similar to the N-terminal region of histidine decarboxylase;;Transposase, IS200 family;;conserved hypothetical protein;;conserved hypot…	host interaction/ recombination				-	-	-	-
	GI94_PL_c	4866097	4877051	10954	Insecticidal toxin complex protein TccC1;;Insecticidal toxin complex protein TccB1;;Insecticidal toxin complex protein TccA1	host interaction				-	-	-	-
	GI94_PL_d	4877479	4883028	5549	putative pyocin S3 immunity protein and to Photorhabdus luminescens proteins;;putative pyocin S3 immunity protein and to Photorhabdus luminescens proteins;;putative pyocin S3 immunity protein and to Photorhabdus luminescens proteins;;Some similarities with pyocin S3 immunity protein and similar to Photorhabdus luminescens proteins;;Some similarities with pyocin S3 immunity protein and with Photor…	environment interaction	GI60_PA_b RGP28bis_PA_a			-	-	-	-
	GI94_PL_e	4883429	4889187	5758	Some similarities with hypothetical proteins;;putative the phenylacetyl-CoA ligase (in the phenylacetic acid catabolic pathway);;Similarities with fatty-acyl-CoA reductase;;Some similarities with fatty acyl-protein synthetase	metabolism	GI91_PA_d	RGP100_XN_a	RGP14_XB_c	-	-	-	-
	GI94_PL_f	4890900	4911514	20614	Insecticidal toxin complex protein TccC6;;putative Cytochrome P450;;hypothetical protein;;Putative regulator of antibiotic production;;Hydrolase/peptidase AntI involved in anthraquinone biosynthesis (type II polyketide synthase);;Cyclase/aromatase AntH involved in anthraquinone biosynthesis (type II polyketide synthase);;CoA ligase AntG involved in anthraquinone biosynthesis (type II polyketide s…	host interaction/ antibiotic synthesis				-	-	-	-
	GI94_PL_g	4911020	4919478	8458	Some similarities with the N-terminal region of restriction endonuclease and DNA-methyltransferase; Conserved Hypothetical protein with ImpA domain (probable component of SST VI cluster); conserved hypothetical protein (lysozyme-related protein; probable component of the SST VI cluster); conserved hypothetical protein (putative secretion lipoprotein; probable component of the SST VI cluster); con…	host interaction	GI91_PA_e			+	-	-	-
	GI94_PL_h	4919689	4926778	7089	conserved hypothetical protein; conserved hypothetical protein; Transposase(IS4 family); conserved hypothetical protein; conserved hypothetical protein; putative secretion system effector of SST VI cluster (Hcp family); hypothetical protein; hypothetical protein	host interaction	GI91_PA_f			-	-	-	-
	GI94_PL_i	4927191	4938592	11401	conserved hypothetical protein with IcmF-related protein domain (probable lipoprotein of SST VI cluster); conserved hypothetical protein; conserved hypothetical protein; conserved hypothetical protein; conserved hypothetical protein; conserved hypothetical protein; conserved hypothetical protein; conserved hypothetical protein	host interaction	GI91_PA_f			-	-	-	-
	GI94_PL_j	4938603	4949198	10595	putative vgrG related protein (probable component of SST VI cluster); putative ClpA/B-type chaperone (Putative ATPase with chaperone activity; probable component of SST VI cluster); Conserved hypothetical protein with OmpA/MotB domains (probable component of SST VI cluster); conserved hypothetical protein (probable lipoprotein of SST VI cluster); conserved hypothetical protein (probable lipoprote…	host interaction	GI91_PA_g			+	-	-	-
	GI94_PL_k	4950105	4959818	9713	hypothetical protein;;Some similarities with multidrug-resistance protein. Putative transmembrane protein;;conserved hypothetical protein;;Photopexin A/B-like;;Putative monooxygenase;;putative membrane protein;;Truncated gene. Some similarities with C-terminal region of truncated transposase, IS630 family;;C-terminal region of truncated transposase, IS630 family;;C-terminal region of truncated tr…	drug resistance/environment interaction	GI91_PA_h			-	-	-	-
	GI94_PL_l	4960560	4969618	9058	conserved hypothetical protein;;Highly similar to unknown gene of Photorhabdus luminescens;;Some similarities with unknown protein;;Highly similar to unknown gene of Photorhabdus luminescens;;photopexin A;;photopexin B;;Similar to unknown gene of Photorhabdus luminescens;;hypothetical protein;;Truncated transposase	environment interaction/ unknown				-	-	-	-
GI95	GI95_PL_a	4975498	4983002	7504	Similar to unknown protein, Fur regulon, YjjZ of Escherichia coli;;hypothetical protein;;putative bicyclomycin resistance protein Bcr (sulfonamide resistance protein);;alkaline phosphatase precursor (APASE);;Enterochelin esterase;;putative 4-hydroxyphenylacetate 3-monooxygenase, oxygenase component HpaB	drug resistance/environment interaction	GI13_PA_b			-	-	-	-
	GI95_PL_b	4983217	5002540	19323	putative glutathione S-transferase;;putative transcriptional regulator, LysR family;;conserved hypothetical protein;;putative L-ornithine 5-monooxygenase (L-ornithine N5-oxygenase);;putative diaminobutyrate--pyruvate aminotransferase (L-diaminobutyric acid transaminase) (diaminobutyrate transaminase) (DABA aminotransferase) (DABA-AT);;conserved hypothetical protein;;putative methionyl-tRNA synthe…	metabolism				-	-	-	-
	GI95_PL_c	5002643	5020799	18156	conserved hypothetical protein;;putative the N-terminal region of RhsC protein precursor;;hypothetical protein;;putative Rhs-family protein;;Conserved hypothetical protein;;conserved hypothetical protein;;conserved hypothetical protein;;conserved hypothetical protein;;Phenylacetaldehyde dehydrogenase (PAD);;conserved hypothetical protein;;Highly similar to probable oxidoreductase;;putative LuxR f…	metabolism	GI13_PA_d			-	-	-	-
	GI95_PL_d	5020966	5023572	2606	putative CcdA protein (LetA protein) (protein H) which binds to and blocks the activity of CcdB;;Similarities with the N-terminal region of cytotoxic protein CcdB. Putative truncated protein;;putative AraC family transcriptional regulator;;conserved hypothetical protein;;putative transcription regulator and to restriction enzyme control elements	environment interaction				-	-	-	-
	GI95_PL_e	5023924	5031853	7929	putative GntR-family transcriptional regulator;;putative membrane protein;;putative membrane protein;;Pyrrolidone-carboxylate peptidase (5-oxoprolyl-peptidase) (Pyroglutamyl-peptidase I) (PGP-I) (Pyrase);;putative lactam utilization protein;;conserved hypothetical protein;;putative biotin carboxylase	metabolism	GI13_PA_h RGP19_XN_a	core genome	RGP12_XB_a RGP25_XB_b	+	-	-	-
	GI95_PL_f	5035397	5039869	4472	Similar to putative synthetase YjfC of Escherichia coli.;;conserved hypothetical protein;;Similar to putative transmembrane protein YjfL of Escherichia coli.;;conserved hypothetical protein;;Similar to unknown protein YjfJ of Escherichia coli.;;Some similarities with unknown protein YjfI of Escherichia coli	unknown	RGP56_PA_d			-	+/-	-	+/-
	GI95_PL_g	5041963	5050914	8951	conserved hypothetical protein;;bifunctional protein [includes: methylenetetrahydrofolate dehydrogenase; methenyltetrahydrofolate cyclohydrolase];;Truncated gene. Similar to the central region of integrase;;Type I site-specific deoxyribonuclease HsdM;;Type I restriction enzyme specificity protein HsdS;;Anticodon nuclease PrrC;;Type I site-specific deoxyribonuclease HsdR	recombination	P95_PA_b			-	-	-	-
	GI95_PL_h	5051319	5060168	8849	putative sugar fermentation stimulation protein B (Ner-like protein) of Escherichia coli (Pln protein of Photorhabdus luminescens);;Conserved hypothetical protein;;Some similarities with unknown protein;;Conserved hypothetical protein;;Similar to plasmid-related protein;;Hypothetical protein;;Conserved hypothetical protein;;hypothetical protein;;conserved hypothetical protein;;hypothetical protein	recombination				-	-	-	-
	GI95_PL_i	5060497	5062577	2080	alcohol dehydrogenase class III (glutathione-dependent formaldehyde dehydrogenase) (FDH) (FALDH);;Similar to putative esterase YaiM of Escherichia coli	metabolism	core genome	core genome	core genome	+	-	+	+
	GI95_PL_j	5063489	5068129	4640	conserved hypothetical protein;;hypothetical protein;;Some similarities with dioxygenase;;putative geranylgeranyl pyrophosphate synthetase (GGPP synthetase);;Truncated gene. Similar to the N-terminal region of isopentenyl-diphosphate delta-isomerase;;Transposase, IS982 family	metabolism				-	-	-	-
	GI95_PL_k	5068121	5079943	11822	Truncated gene. Similar to the C-terminal region of isopentenyl-diphosphate delta-isomerase;;Dycopene cyclase (carotenoid biosynthesis);;phytoene dehydrogenase (carotenoid biosynthesis);;phytoene synthase(carotenoid biosynthesis);;putative NTPase involved in DNA repair;;conserved hypothetical protein;;conserved hypothetical protein;;conserved hypothetical protein;;putative the C-terminal region o…	recombination/ antibiotic synthesis				-	-	-	-
	GI95_PL_L	5084097	5088835	4738	Hypothetical protein yeiN;;Putative kinase YeiC protein of Escherichia coli;;hypothetical protein;;conserved hypothetical protein;;putative colicin E4 immunity protein (microcin immunity protein);;Transposase, IS630 family	environment interaction				-	-	-	+/-
RGP96	RGP96_PL_b	5093176	5099941	6765	conserved hypothetical protein;;putative bacteriophage tail fiber assembly protein;;Some similarities with the N-terminal region of unknown bacteriophage protein;;putative lactate oxidase;;conserved hypothetical protein	Phages components				-	-	-	-
	RGP96_PL_a	5100144	5105313	5169	putative bacteriophage protein;;Truncated gene, disrupted by ISPlu3E. Similar to phage related protein.;;Transposase, IS630 family;;Truncated gene, disrupted by ISPlu3E. Similar to phage related protein.;;tRNA-dihydrouridine synthase A;;putative bacteriophage protein;;Some similarities with bacteriophage protein, putative truncated protein;;Similar to putative transcriptional regulator YiaG of Es…	Phages components	RGP94_PA_a			-	-	-	-
RGP97	RGP97_PL_a	5115942	5120093	4151	D-alanine carrier protein DltC;;DltD protein for D-alanine esterification of lipoteichoic acid and wall teichoic acid;;DltB protein for D-alanine esterification of lipoteichoic acid and wall teichoic acid;;D-alanine-activating enzyme (DAE) (D-alanine-D-alanyl carrier protein ligase) (DCL)	environment interaction				-	-	+	-
	RGP97_PL_b	5120301	5131987	11686	Conserved hypothetical protein with DUF470 domain;;Conserved hypothetical protein; putative aminotransferase domain;;Conserved hypothetical protein ; putative Acyl-CoA dehydrogenase NM domain-like;;Conserved hypothetical protein;;Conserved hypothetical protein; putative transmembrane domain;;Conserved hypothetical protein; putative transmembrane protein with putative hydrolase domain;;Conserved h…	unknown	GI13_PA_k			-	-	-	-
GI100	GI100_PL_a	5175988	5179407	3419	putative MFS transporter;;conserved hypothetical protein;;hypothetical protein;;conserved hypothetical protein;;putative transposase (fragment)	unknown				-	-	-	-
	GI100_PL_b	5179472	5190589	11117	Truncated gene. Highly similar to the central region of transposase;;putative transposase (fragment);;conserved hypothetical protein;;hypothetical protein;;Truncated gene. Similar to central part of RetA protein;;Truncated gene. Some similarities with N-terminal part of RetA protein;;hypothetical protein;;hypothetical protein;;JHE-like 2, ''Photorhabdus insect related'' toxin, PirB2;;''Photorhabd…	host interaction/ recombination				-	-	-	-
	GI100_PL_c	5193038	5200655	7617	Probable RNA polymerase sigma factor FecI;;Protein fecR;;Iron(III) dicitrate outer membrane transporter precursor protein FecA;;Iron(III) dicitrate-binding periplasmic protein precursor FecB;;Iron(III) dicitrate transport system permease protein FecC;;Iron(III) dicitrate transport system permease protein FecD;;Iron(III) dicitrate transport ATP-binding protein FecE	environment interaction	P95_PA_d	GI78_XN_d		+/-	+/-	+	+
	GI100_PL_d	5201181	5210455	9274	Some weak similarities with DNA helicase related protein;;putative ATP-dependent DNA helicase;;Similar to a putative DNA processing protein;;Some similarities with polarity suppression protein of a bacteriophage;;Truncated gene. Highly similar to N-terminal region of transposase, IS630 family (ISPlu8-p);;transposase	recombination				-	-	-	-
	GI100_PL_e	5210412	5216752	6340	conserved hypothetical protein;;Some similarities with AAA superfamily ATPase;;conserved hypothetical protein;;Some similarities with antitermination protein Q from lamdoid prophage;;putative phage integrase protein	Phages components				-	-	-	-
	GI100_PL_f	5217249	5223433	6184	conserved hypothetical protein;;conserved hypothetical protein;;conserved hypothetical protein;;conserved hypothetical protein;;hypothetical protein;;Highly similar to putative DNA-binding protein (helix-turn-helix family protein);;conserved hypothetical protein;;hypothetical protein;;conserved hypothetical protein;;putative integrase	recombination				-	-	-	-
	GI100_PL_g	5223587	5229118	5531	Some similarities with RepA protein;;conserved hypothetical protein;;hypothetical protein;;putative sugar fermentation stimulation protein B (Ner-like protein) of Escherichia coli (Pln protein of Photorhabdus luminescens);;conserved hypothetical protein;;conserved hypothetical protein;;putative phage integrase protein	Phages components				-	-	-	-
RGP101	GR101_PL_a	5238785	5242258	3473	cystine transporter subunit ; periplasmic-binding component of ABC superfamily;;putative amino acid transport protein (ABC superfamily, IM) YecS of Escherichia coli.;;putative amino acid transport protein (ABC superfamily, atp_bind) YecC of Escherichia coli.;;Cystine-binding protein; not required for motility; may regulate FliA (sigma 28)	metabolism	core genome	core genome	core genome	+/-	+	+	+
	RGP101_PL_b	5242615	5245425	2810	Insecticidal toxin complex protein TccC7	host interaction				-	-	-	-
	RGP101_PL_c	5245540	5248358	2818	Highly similar to unknown protein YjgD of Escherichia coli;;ornithine carbamoyltransferase chain I (OTCase-1);;hypothetical protein;;aspartate carbamoyltransferase catalytic chain (aspartate transcarbamylase) (ATCase)	metabolism	core genome	core genome	core genome	+/-	+	+	+/-
	RGP101_PL_d	5249186	5254885	5699	hypothetical protein;;Transposase, IS4 family;;Conserved hypothetical protein.Putative transmembrane protein.;;conserved hypothetical protein;;Truncated gene. Similar transposase, IS630 family (ISPlu8p)	unknown				-	-	-	-
	RGP101_PL_e	5254869	5260972	6103	Aspartate carbamoyltransferase regulatory chain;;Highly similar to unknown protein YjgF of Escherichia coli;;Anaerobic ribonucleoside-triphosphate reductase;;Anaerobic ribonucleoside-triphosphate reductase activating protein (class III anaerobic ribonucleotide reductase small component);;Similar to unknown protein YhbP of Escherichia coli;;Similar to unknown proteins YbiJ and ycfR of Escherichia …	metabolism	core genome	RGP12_XN_a	core genome	+/-	+/-	+/-	+/-
	RGP101_PL_f	5261274	5277411	16137	hypothetical protein;;hypothetical protein;;Some similarities with 3-hydroxy-3-methylglutaryl coenzyme A reductase;;putative phosphoenolpyruvate synthase;;conserved hypothetical protein;;putative AMP-ligase;;Some similarities with the N-terminal region of phosphatidylserine synthase;;putative CDP-diglyceride synthetase;;conserved hypothetical protein;;Gp49 (fragment);;putative permease protein of…	metabolism	RGP96_PA_b RGP96_PA_c			-	-	-	-
	RGP101_PL_g	5277531	5281254	3723	Truncated gene. Highly similar to the C-terminal region of putative sensory kinase in two-component regulatory system YehU precursor of Escherichia coli.;;Highly similar to putative response regulator in two-component regulatory system YehT of Escherichia coli;;Carbon starvation protein A	environment interaction	RGP96_PA_a			+/-	+/-	+/-	+/-
RGP102	RGP102_PL_a	5323660	5335932	12272	Transposase, IS630 family;;FKBP-type 22 kDa peptidyl-prolyl cis-trans isomerase (PPiase) (Rotamase) (FKBP22);;putative transcription regulator;;conserved hypothetical protein;;Some similarities with multidrug resistance proteins.;;putative nodulation protein.;;Putative amidinotransferase;;putative argininosuccinate synthase;;cysteine synthase, O-acetylserine sulfhydrolase subunit;;Transposase IS9…	drug resistance/metabolism	RGP97_PA_a			-	-	-	-
GI103	GI103_PL_a	5353935	5359992	6057	hypothetical protein;;Hypothetical secreted protein;;Some similarities with transcription regulator LysR family homologs;;conserved hypothetical protein;;conserved hypothetical protein;;Similar to unknown protein YgjM of Escherichia coli;;conserved hypothetical protein;;conserved hypothetical protein;;tRNA	unknown				-	-	-	-
RGP104	RGP104_PL_a	5366284	5376708	10424	conserved hypothetical protein;;Conserved hypothetical protein;;Some similarities with VgrG and VgrE proteins;;Conserved hypothetical protein;;conserved hypothetical protein;;conserved hypothetical protein;;Conserved hypothetical protein;;conserved hypothetical protein;;conserved hypothetical protein;;Conserved hypothetical protein;;conserved hypothetical protein;;conserved hypothetical protein;;…	unknown	RGP98_PA_a RGP104_PL_a RGP21_PA_d P14_PA_a			-	-	-	-
	RGP104_PL_b	5376780	5381222	4442	N-terminal region of truncated transposase, IS4 family;;conserved hypothetical protein;;conserved hypothetical protein;;Transposase, IS1 family;;Transposase, IS200 family	recombination				-	-	-	-
RGP105	RGP105_PL_a	5385534	5400194	14660	putative alcaligin synthesis protein AlcC and rhizobactin siderophore biosynthesis protein RhsF;;FhuE receptor precursor (Outer-membrane receptor for ferric iron uptake);;Ferric enterobactin binding periplasmic protein precursor FepB;;Ferric enterobactin transport system permease protein FepD;;Ferric enterobactin transport system permease protein FepG;;Ferric enterobactin transport ATP-binding pr…	environment interaction		RGP28_XN_a	RGP61_XB_b	+	-	-	-
RGP107	RGP107_PL_a	5446502	5458276	11774	Some similarities with probable transcriptional regulator LumQ;;putative potassium uptake TrkA protein;;Some similarities with long-chain-fatty-acid-luciferin-component ligase;;Some similarities with nitrogen fixation proteins;;Some similarities with NifS protein, a cysteine desulfurase;;putative acyl carrier protein;;putative 3-oxoacyl-[acyl-carrier-protein] synthase II (beta-ketoacyl-ACP syntha…	metabolism I/drug resistance	RGP99_PA_a			+/-	+/-	+/-	+/-
RGP108	RGP108_PL_a	5525468	5534957	9489	phosphoenolpyruvate carboxylase (PEPCASE) (PEPC);;hypothetical protein;;Hypothetical secreted protein;;hypothetical protein;;conserved hypothetical protein;;Transposase, IS630 family;;Truncated gene. Similar to the C-terminal region of transposase, IS630 family (ISPlu3-p);;Truncated gene. Similar to the central region of transposase, IS630 family (ISPlu3-p);;5,10-methylenetetrahydrofolate reducta…	unknown				-	-	-	-
GI109	GI109_PL_a	5554387	5559156	4769	sulfate-binding protein precursor (sulfate starvation-induced protein 2) (SSI2);;6-phosphofructokinase isozyme I (phosphofructokinase-1) (phosphohexokinase-1);;Similar to putative phosphatidate cytidylyltransferase YnbB of Escherichia coli;;Some similarities with 2-acylglycerophosphoethanolamine acyltransferase and 1-acylglycerol-3-phosphate O-acyltransferase;;Similar to CDP-diacylglycerol--glyce…	metabolism	P103_PA_d		RGP82_XB_a	+	+/-	-	+
	GI109_PL_b	5559641	5566381	6740	Some similarities with protein Gp49 of Bacteriophage N15;;Some similarities with protein Gp48 of bacteriophage N15;;Some some highly similarities with N terminal region of phage-related contractile tail sheath protein;;conserved hypothetical protein;;conserved hypothetical protein;;conserved hypothetical protein;;conserved hypothetical protein;;conserved hypothetical protein;;Truncated gene. High…	Phages components				-	-	-	-
GI110	GI110_PL_a	5569740	5573805	4065	UDP-glucose/GDP-mannose dehydrogenase (WblA protein);;Myo-inositol 2-dehydrogenase (WblB protein);;acetyltransferase (WblC protein);;Glutamine--scyllo-inositol transaminase (WblD protein)	metabolism	RGP104_PA_b	RGP2_XN_a	RGP83_XB_a	-	-	-	-
	GI110_PL_b	5573811	5592805	18994	WzxA protein;;WblE protein;;WblL protein;;WblG protein;;WblH protein;;glycosyltransferase;;WblJ protein;;WblK protein;;WblF protein;;WblM protein;;WblN protein;;WblO protein;;WblP protein;;WblQ protein;;WzxB protein;;Transposase, IS630 family	metabolism	RGP104_PA_b	RGP2_XN_c		-	-	-	-
	GI110_PL_c	5592947	5602349	9402	WblR protein;;Wzy protein;;WblS protein;;WblT protein;;WblU protein;;WblV protein;;WblW protein;;WblX protein;;WblY protein;;WblZ protein	metabolism				-	-	-	-
	GI110_PL_d	5602401	5610280	7879	Similar to the N-terminal region of transposase, IS110 family (ISPlu13-p);;Similar to the central region of transposase, IS110 family (ISPlu13-p);;Similar to C-terminal region of transposase, IS110 family (ISPlu13-p);;Truncated gene. Similar to the N-terminal region of transposase, IS30 family (ISPlu1-p);;Truncated gene. Similar to the central region of transposase, IS30 family (ISPlu1-p);;Some s…	recombination				-	-	-	-
RGP111	RGP111_PL_a	5632567	5638413	5846	O-antigen ligase RfaL;;WalM protein;;WalN protein;;WalO protein;;WalR protein	metabolism	RGP105_PA_a	RGP4_XN_a	core genome	-	+/-	-	-
RGP112	RGP112_PL_a	5645086	5652548	7462	Probable truncated gene;;conserved hypothetical protein;;conserved hypothetical protein;;hypothetical protein;;putative RNA-directed DNA polymerase;;conserved hypothetical protein;;hypothetical protein;;conserved hypothetical protein;;conserved hypothetical protein;;Weakly similar to hypothetical protein	unknown				-	-	-	-
	RGP112_PL_b	5652650	5654835	2185	putative macrolide-efflux protein;;putative sugar kinase;;	drug resitance	RGP106_PA_e			-	-	-	-
	RGP112_PL_c	5655456	5661978	6522	Some similarities with putative transferase enzyme;;FdhD protein;;Truncated gene. Similar to N-terminal region of FdoG;;Truncated gene. Similar to C-terminal region of FdoG;;formate dehydrogenase-O, iron-sulfur subunit (formate dehydrogenase-O beta subunit) (FDH-Z beta subunit) (aerobic formate dehydrogenase iron-sulfur subunit);;formate dehydrogenase, cytochrome B556(FDO) subunit (formate dehydr…	metabolism	RGP19_PA_j RGP106_PA_b			+/-	+/-	+/-	+/-
	RGP112_PL_d	5662379	5671417	9038	Some similarities with O-methyltransferase;;Some similarities with O-methyltransferase;;Some similarities with O-methyltransferase;;Transposase, IS30 family;;Some similarities with O-methyltransferase;;Some similarities with O-methyltransferase	metabolism	RGP106_PA_c		core genome	-	-	-	-
	RGP112_PL_e	5671931	5676155	4224	Protein fdhE, affects formate dehydrogenase-N;;L-seryl-tRNA(Sec) selenium transferase (cysteinyl-tRNA(Sec) selenium transferase) (selenocysteine synthase);;selenocysteine-specific elongation factor (SelB translation factor)	metabolism	RGP106_PA_d			+	+	-	+
	RGP112_PL_f	5676263	5684304	8041	putative membrane protein;;HipA protein;;HipB protein;;conserved hypothetical protein;;conserved hypothetical protein;;putative ATP-dependent DNA helicase	recombination				-	-	-	-
				3502817

## Sheet: X. bovienii
Additional File 5.B : RGP modularisation in Xenorhabdus bovienii SS-2004 genome and module distribution in Xenorhabdus nematophila ATCC19061, Photorhabdus luminescensTT01, Photorhabdus asymbiotica ATCC43949, Yersinia pestis CO92 (Y.pestis CO92), Salmonella enterica subsp. enterica serovar Typhi (S.enter. Typhi), Erwinia carotovora subsp. atroseptica SCRI1043 (E.carat SCRI1043) and Escherichia col…
(Legend: Conseved modules are in green box, modules with 25% to 80% homologous genes are in yellow box and missing modules are in red box; Abbreviations: RGP, Region of Genomic Plasticity; GI, Genomic island; P, Phage module).
label	module	begin	end	length	description	function	X. nematophila ATCC19061	P. luminescens TT01	P. asymbiotica ATCC43949	Y. pestis CO92	S.enter. Typhi	E.carat SCRI1043	E.coli K12
RGP0	RGP0_XB_a	7878	12921	5043	numerous hupothetical proteins, aspartate-semialdehyde dehydrogenase, putative monooxygenase,	metabolism	RGP0_XN_a			-	-	-	-
	RGP0_XB_b	13339	22421	9082	putative Zinc metalloprotease, HsdR protein, Type I restriction-modification enzyme subunit S et M, ATPase,	environment interaction	RGP0_XN_b			-	-	-	-
RGP1	RGP1_XB_a	80595	93632	13037	Protein yhhW;;hypothetical protein;;transposase;;hypothetical protein;;hypothetical protein;;conserved hypothetical protein;;putative aldehyde dehydrogenase;;conserved hypothetical protein;;putative GntR-family transcriptional regulator;;hypothetical protein;;4-aminobutyrate aminotransferase, PLP-dependent;;putative membrane protein;;FAD dependent oxidoreductase;;hypothetical protein;;hypothetica…	metabolism	GI49_XN_f	RGP54_PL_i	RGP27_PA_d	-	-	-	-
RGP2	RGP2_XB_a	102838	108081	5243	putative secreted protein;;hypothetical protein;;transposase;;trehalose-6-P hydrolase;;alternative inducer of maltose system, cytoplasmic;;PTS family enzyme IIBC, trehalose(maltose)-specific	metabolism	core genome	core genome	core genome	+	+	+	+
	RGP2_XB_b	108700	118614	9914	hypothetical protein;;conserved hypothetical protein;;hypothetical protein;;conserved hypothetical protein;;hypothetical protein;;hypothetical protein;;hypothetical protein; putative exported protein;;conserved hypothetical protein;;hypothetical protein; putative membrane protein;;putative aspartate/glutamate racemase;;putative D-alanine--D-alanine ligase;;hypothetical protein;;Chloramphenicol ac…	metabolism				-	-	-	-
	RGP2_XB_c	118714	132119	13405	transcriptional repressor for phenylacetic acid degradation;;phenylacetyl-CoA ligase, phenylacetic acid degradation;;putative beta-ketoadipyl CoA thiolase with thiolase-like domain, phenylacetic acid degradation;;putative phenylacetic acid degradation protein with thioesterase/thiol ester dehydrase-isomerase domain;;3-hydroxybutyryl-CoA dehydrogenase, phenylacetic acid degradation;;acyl-CoA hydra…	metabolism	RGP100_XN_c			-	-	-	+
	RGP2_XB_d	132597	140615	8018	hypothetical protein;;putative enzyme with PLP-dependent tansferase domain;;putative transport protein;;conserved hypothetical protein;;putative phosphotriesterase with metallo-dependent hydrolase domain (modular protein);;conserved hypothetical protein;;conserved hypothetical protein;;conserved hypothetical protein;;putative Acetyltransferase, GNAT family	unknown	RGP96bis_XN_a	GI47_PL_g	GI61_PA_h	-	-	-	+
RGP3	RGP3_XB_a	146235	157596	11361	putative periplasmic gluconate-binding protein in GNT I transport system;;putative enzyme in pimeloyl-CoA (biotin precursor) synthesis with alpha/beta-hydrolase domain;;conserved hypothetical protein;;Synaptotagmin-1 (Synaptotagmin I) (p65) (fragment);;Insertion element IS1 1/2/3/5/6 protein insA (IS1a/IS1b/IS1c/IS1d);;Insertion element iso-IS1n protein insB;;transposase;;transposase;;conserved h…	recombination / environment interaction				-	-	-	-
	RGP3_XB_b	157615	162725	5110	transposase (fragment);;putative transcriptional regulator with DNA-binding Winged helix domain;;ferrous iron transport protein B (FeoB family);;ferrous iron transport protein A;;hypothetical protein;;hypothetical protein;;transposase (fragment)	environment interaction	RGP96_XN_a	RGP4_PL_c	RGP4_PA_b	+	+	-	+
	RGP3_XB_c	162882	168020	5138	conserved hypothetical protein;;hypothetical protein;;hypothetical protein;;conserved hypothetical protein;;putative transposase;;transposase (fragment);;conserved hypothetical protein; putative exported protein;;conserved hypothetical protein; putative exported protein;;hypothetical protein;;conserved hypothetical protein; putative exported protein	unknown				-	-	-	-
	RGP3_XB_d	168004	174485	6481	putative Lipase;;conserved hypothetical protein;;conserved hypothetical protein;;conserved hypothetical protein	unknown				-	-	-	-
RGP4	RGP4_XB_a	184932	187345	2413	putative amino acid-binding protein (ABC superfamily, peri_bind);;putative glutamate/aspartate transport protein (ABC superfamily, membrane);;putative high-affinity glutamine transport protein (ABC superfamily, membrane)	metabolism	RGP95_XN_c	RGP5_PL_a	RGP5_PA_b	+	-	+	-
	RGP4_XB_b	187428	200507	13079	hypothetical protein;;putative invasin;;hypothetical protein;;hypothetical protein;;hypothetical protein;;hypothetical protein; putative membrane protein;;hypothetical protein;;hypothetical protein; putative membrane protein;;hypothetical protein;;putative membrane protein;;conserved hypothetical protein; putative membrane protein	host interaction				-	-	-	-
RGP5	RGP5_XB_a	207390	221403	14013	putative Outer membrane autotransporter;;hypothetical protein;;hypothetical protein;;hypothetical protein;;hypothetical protein;;hypothetical protein;;hypothetical protein;;conserved hypothetical protein;;hypothetical protein;;transposase;;hypothetical protein;;transposase (fragment)	unknown				-	-	-	-
GI7	GI7_XB_a	257621	260348	2727	Transcriptional regulator, LysR family;;putative Drug transporter;;conserved hypothetical protein	drug resistance				-	+	-	-
	GI7_XB_b	260437	268359	7922	putative tautomerase K2 (EC 5.3.2.-);;putative membrane protein;;Hemolysin XhlA(TpsA-related protein);;XhlB (TpsB protein);;hypothetical protein;;	host interaction	RGP99_XN_c	GR9_PL_a	RGP49_PA_h	+	-	-	-
	GI7_XB_c	268621	289975	21354	Hemolysin-coregulated protein Hcp(probable Type VI secreted cytotoxin system component);conserved hypothetical protein (probable component of the SST VI cluster); conserved hypothetical protein (probable component of the SST VI cluster); conserved hypothetical protein (probable component of the SST VI cluster;lysozyme-related protein); conserved hypothetical protein (probable component of the SST…	host interaction	RGP99_XN_b	RGP9_PL_d RGP9_PL_f	RGP8_PA_c	+	-	+	-
	GI7_XB_d	289991	300508	10517	Putative Rhs accessory genetic element (modular protein);;conserved hypothetical protein; putative exported protein;;conserved hypothetical protein;;Putative membrane protein;;hypothetical protein;;hypothetical protein;;transposase (fragment);;Insertion element iso-IS1n protein insB (fragment)	unknown	P75_XN_k P75_XN_L			+	+/-	-	-
	GI7_XB_e	298712	310709	11997	hypothetical protein;;hypothetical protein;;transposase (fragment);;Insertion element iso-IS1n protein insB (fragment);;Insertion element iso-IS1N protein insA (fragment);;transposase (fragment);;transposase;;putative Transposase;;hypothetical protein;;hypothetical protein;;Rhs-like core protein (fragment);;hypothetical protein;;Rhs-like core protein (fragment);;RhsB protein in RhsB element (frag…	recombination				-	-	-	-
	GI7_XB_f	310715	324576	13861	putative transcriptional regulator;;putative non-ribosomal peptide synthetase;;putative FAD-dependent monooxygenase;;putative oxyreductase protein;;hypothetical protein;;hypothetical protein;;hypothetical protein; putative exported protein	antibiotic synthesis				-	-	-	-
RGP8	RGP8_XB_a	385010	392076	7066	putative response regulator in two-component regulatory system;;putative sensory kinase in two-component regulatory system;;putative invasin;;tyrosine recombinase, regulator of fimA	environment interaction	core genome			+/-	+/-	+/-	+/-
	RGP8_XB_b	393225	400021	6796	putative 3-oxoacyl-[acyl-carrier-protein] reductase, LysR, Major facilitator superfamily	metabolism				-	-	-	-
RGP9	RGP9_XB_a	401536	419445	17909	conserved hypothetical protein(putative exported protein hypothetical protein);;conserved hypothetical protein;;conserved hypothetical protein;;aspartate carbamoyltransferase, regulatory subunit (allosteric regulation);;hypothetical protein;;putative D-alanyl-D-alanine dipeptidase;;YjcL protein;;hypothetical protein;;hypothetical protein;;putative formate dehydrogenase (C-terminal), related to ac…	metabolism				-	-	-	-
	RGP9_XB_b	419466	442062	22596	Anthranilate synthase component 1, putative coenzyme A ligase, binuclear zinc phosphodiesterase, Band 7 protein (modular protein), putative PLP-dependent transferase, 2'-phosphotransferase, putative LysE family transporter, HP, putative acetyltransferase, 3 hypothetical proteins, putative sugar kinase with ribokinase-like domain, ornithine carbamoyltransferase 1, conserved hypothetical protein, p…	metabolism				+/-	+/-	+/-	+/-
	RGP9_XB_c	442204	445776	3572	putative cysteine transport protein, numerous putative membran proteins	unknown				-	-	-	-
GI10	GI10_XB_a	453358	464965	11607	beta-lactamase/D-ala carboxypeptidase, penicillin-binding protein;;hypothetical protein;;hypothetical protein;;hypothetical protein;;Helicase, C-terminal;;conserved hypothetical protein;;conserved hypothetical protein;;conserved hypothetical protein;;transposase (fragment);;transposase (fragment);;hypothetical protein;;Insertion element iso-IS1n protein insB (fragment);;Insertion element iso-IS1N…	drug resistance/recombination				-	-	-	-
	GI10_XB_b	466061	469904	3843	hypothetical protein;;hypothetical protein;;hypothetical protein;;hypothetical protein;;chromosome replication (initiation and chain elongation) with nucleoside triP hydrolase domain (fragment);;PTS family enzyme IIB'BC, fructose-specific (fragment);;hypothetical protein	unknown				-	-	-	-
	GI10_XB_c	470128	474136	4008	spermidine/putrescine transport protein (ABC superfamily, atp_bind);;spermidine/putrescine transport protein (ABC superfamily, membrane);;spermidine/putrescine transport protein (ABC superfamily, membrane);;spermidine/putrescine transport protein (ABC superfamily, peri_bind)	metabolism	GI77_XN_i			+	+	+	+
	GI10_XB_d	474745	479429	4684	hypothetical protein;;hypothetical protein; putative exported protein;;putative PLP-dependent transferase;;transposase (fragment);;transposase (fragment)	unknown				-	-	-	-
	GI10_XB_e	479503	481629	2126	putative transcriptional regulator;;putative Drug/metabolite exporter family;;putative Predicted metal-dependent hydrolases	drug resistance				-	-	-	-
	GI10_XB_f	482261	485673	3412	Catabolic threonine dehydratase (EC 4.3.1.19);;homocysteine synthase;;Virulence membrane protein pagC precursor	metabolism/host interaction				-	-	-	-
	GI10_XB_g	486148	492688	6540	Alkaline protease secretion protein aprF;;Alkaline protease secretion protein aprE;;Alkaline protease secretion ATP-binding protein aprD;;Alkaline proteinase inhibitor precursor (PrtA-specific inhibitor) (fragment);;Secreted alkaline metalloproteinase (EC 3.4.24.-)	environment interaction	RGP86_XN_b	core genome	RGP16_PA_a	-	-	+	-
RGP12	RGP12_XB_a	525105	536740	11635	operon ribosomique;;conserved hypothetical protein;;putative Membrane protein, precursor;;putative lactam utilization protein;;putative allophanate hydrolase subunit 1 and 2;;bifunctional protein [Includes: biotin carboxylase; biotin carboxyl carrier protein]	unknown	core genome	GI95_PL_e	GI13_PA_h	-	-	-	-
RGP14	RGP14_XB_a	560517	573618	13101	glycerate kinase I;;conserved hypothetical protein;;conserved hypothetical protein;;conserved hypothetical protein;;hypothetical protein;;hypothetical protein; putative membrane protein;;hypothetical protein;;hypothetical protein;;hypothetical protein;;hypothetical protein	unknown				-	-	-	-
	RGP14_XB_b	574033	585392	11359	Putative chitinase;;A component of insecticidal toxin complex (Tc) (fragment);;A component of insecticidal toxin complex (Tc) (fragment);;Putative chitinase	host interaction	GI56_XN_b	RGP58_PL_c	RGP53_PA_a	-	-	-	-
	RGP14_XB_c	586376	594000	7624	Transcriptional regulator (MrfJ protein);;conserved hypothetical protein;;conserved hypothetical protein;;putative Long-chain-fatty-acyl-CoA reductase;;putative Long-chain-fatty-acid--luciferin-component ligase	metabolism	RGP100_XN_a	GI94_PL_e	GI91_PA_d	-	-	-	-
P15	P15_XB_a	636700	642507	5807	putative amino acid efflux transmembrane protein;;conserved hypothetical protein;;conserved hypothetical protein;;hypothetical protein;;hypothetical protein;;hypothetical protein;;hypothetical protein;;transposase;;transposase (fragment);;transposase (fragment)	unknown				-	-	-	-
	P15_XB_b	643036	652238	9202	D,D-heptose 1,7-bisphosphate phosphatase;;conserved hypothetical protein;;hypothetical protein;;hypothetical protein;;transposase;;transposase	metabolism				-	-	-	-
	P15_XB_c	652443	656609	4166	hypothetical protein;;Phenazine biosynthesis PhzC/PhzF protein;;conserved hypothetical protein;;transposase (fragment);;hypothetical protein; putative exported protein;;transposase (fragment);;L-lactate dehydrogenase, FMN-linked;;conserved hypothetical protein; putative exported protein;;Putative L-lactate permease (fragment)	metabolism	GI36_XN_c			-	-	-	-
	P15_XB_d	656675	659320	2645	hypothetical protein;;hypothetical protein;;hypothetical protein;;conserved hypothetical protein;;conserved hypothetical protein;;Insertion element iso-IS1n protein insB (fragment);;Insertion element iso-IS1N protein insA	recombination				-	-	-	-
	P15_XB_e	659480	664321	4841	conserved hypothetical protein;;hypothetical protein;;hypothetical protein;;Regulatory protein cro;;conserved hypothetical protein;;putative DNA-directed DNA polymerase;;hypothetical protein;;hypothetical protein	recombination /unknown	P43_XN			-	-	-	-
	P15_XB_f	664627	666555	1928	hypothetical protein;;putative Haemolysin co-regulated protein (putative Hcp);;conserved hypothetical protein	unknown	P75_XN_i			-	-	-	-
	P15_XB_g	666552	672801	6249	hypothetical protein; putative exported protein;;putative phage host specificity protein ( phage tail protein);;hypothetical protein;;transposase;;putative phage tail assembly protein ( phage tail protein)	phages components	RGP44_XN_b			+	-	-	-
	P15_XB_h	673335	706536	33201	putative phage minor tail protein ( phage tail protein);;putative phage protein ( phage tail protein);;Gp17;;putative tail component;;Gp14 (fragment);;Tail assembly chaperone;;Major tail subunit (fragment);;conserved hypothetical protein;;Gp10;;Gp9;;hypothetical protein;;Sb6;;Sb5;;putative portal protein;;e14 prophage (fragment);;putative phage terminase, large subunit;;conserved hypothetical pro…	phages components				-	-	-	-
	P15_XB_i	706321	710918	4597	Qin prophage; cold shock protein;;hypothetical protein;;Chitin-binding protein (fragment);;conserved hypothetical protein;;hypothetical protein;;hypothetical protein;;Attachment invasion locus;;hypothetical protein;;hypothetical protein;;hypothetical protein	host interaction/ phages components				-	-	-	-
GI16	GI16_XB_a	733834	738916	5082	conserved hypothetical protein; putative exported protein;;putative outer membrane protein;;putative periplasmic chaperone protein with PapD-like and periplasmic chaperone C- domains;;putative fimbrial-like adhesin protein;;hypothetical protein	host interaction	RGP38_XN_a	RGP52_PL_b	RGP57_PA_a	-	+	-	+
	GI16_XB_b	742716	749303	6587	hypothetical protein;;transposase;;Integrase protein for prophage CP-933I (fragment);;hypothetical protein;;hypothetical protein;;hypothetical protein;;transposase;;hypothetical protein;;CPS-53 (KpLE1) prophage; Sf6-like integrase	recombination				-	-	-	-
GI16bis	GI16bis_XB_a	755589	759321	3732	transposase;;hypothetical protein;;transposase;;transposase;;transposase (fragment);;conserved hypothetical protein	recombination				-	-	-	-
	GI16bis_XB_b	755589	785205	29616	transposase;;hypothetical protein;;transposase;;transposase;;transposase (fragment);;conserved hypothetical protein;;putative Phenylalanine racemase (ATP-hydrolyzing);;putative Ornithine racemase	antibiotic synthesis	RGP61_XN_a		GI81_PA_h	-	-	-	-
GI17	GI17_XB_a	845105	851789	6684	pyruvate formate lyase activating enzyme 1;;transposase (fragment);;transposase (fragment);;hypothetical protein;;hypothetical protein; putative exported protein;;transposase;;putative Aspartate carbamoyltransferase;;CAD protein (Protein rudimentary) [Includes: Glutamine-dependent carbamoyl-phosphate synthase (EC 6.3.5.5); Aspartate carbamoyltransferase (EC 2.1.3.2); Dihydroorotase (EC 3.5.2.3)] …	metabolism				-	-	-	-
	GI17_XB_b	852026	869064	17038	nicotinate-nucleotide dimethylbenzimidazole-P phophoribosyl transferase;;cobalamin 5'-phosphate synthase;;bifunctional: cobinamide kinase; cobinamide phosphate guanylyltransferase;;Cobyric acid synthase;;Cobalt import ATP-binding protein cbiO;;Cobalt transport protein cbiQ;;Cobalt transport protein cbiN;;Protein cbiM;;Cobalt-precorrin-2 C(20)-methyltransferase (EC 2.1.1.151) (S-adenosyl- L-methio…	metabolism	P26_XN_d	P71_PL_h	P39_PA_e	-	+	-	-
	GI17_XB_c	869864	876351	6487	Uroporphyrin-III C-methyltransferase (EC 2.1.1.107) (Urogen III methylase) (SUMT) (Uroporphyrinogen III methylase) (UROM);;Threonine-phosphate decarboxylase (EC 4.1.1.81) (L-threonine-O-3- phosphate decarboxylase);;conserved hypothetical protein;;Protein secretion chaperonin;;conserved hypothetical protein;;putative Beta-lactamase;;hypothetical protein;;Insertion element iso-IS1n protein insB (fr…	metabolism/drug resistance	P26_XN_a P26_XN_c	P71_PL_f	P39_PA_b	-	-	-	-
	GI17_XB_d	876870	888110	11240	Homoprotocatechuate degradative operon repressor;;HpaG1 protein;;HpaG2;;5-carboxymethyl-2-hydroxymuconate semialdehyde dehydrogenase (EC 1.2.1.-) (CHMS dehydrogenase);;3,4-dihydroxyphenylacetate 2,3-dioxygenase (EC 1.13.11.15) (Homoprotocatechuate 2,3-dioxygenase) (HPC dioxygenase);;5-carboxymethyl-2-hydroxymuconate delta-isomerase (EC 5.3.3.10) (5- carboxymethyl-2-hydroxymuconic acid isomerase) …	metabolism	core genome	GI27_PL_c	GI23_PA_d	+	+	-	-
	GI17_XB_e	888494	893769	5275	putative metalloprotease yggG (EC 3.4.24.-);;Transporter;;branched-chain amino acid transport system II (LIV-II) (LIVCS family) (fragment);;hypothetical protein;;Insertion element iso-IS1n protein insB (fragment);;Insertion element iso-IS1N protein insA;;hypothetical protein;;hypothetical protein	environment interaction/ recombinatin	core genome			-	-	-	-
RGP20	RGP20_XB_a	955154	961707	6553	hypothetical protein;;conserved hypothetical protein; putative membrane protein;;molybdopterin biosynthesis protein, molybdenum incorporation step;;ATP-dependent adenylate transferase, modifies MoaD;;hypothetical protein;;hypothetical protein;;hypothetical protein;;hypothetical protein; putative membrane protein;;hypothetical protein	metabolism				+/-	+/-	+/-	+/-
	RGP20_XB_b	961886	972065	10179	putative transport protein (ABC superfamily, atp_bind);;Oxidoreductase (fragment);;Oxidoreductase (fragment);;hypothetical protein;;conserved hypothetical protein;;conserved hypothetical protein;;threonine and homoserine efflux protein (DMT family);;hypothetical protein;;stress response DNA-binding protein with ferritin-like domain;;putative alkylphosphonate uptake protein in phosphonate metaboli…	metabolism	RGP31_XN_c	RGP37_PL_e	RGP69_PA_b	+/-	+/-	+/-	+/-
	RGP20_XB_c	972443	980906	8463	tRNA-dihydrouridine synthase C;;putative ATP-dependent RNA helicase with P-loop hydrolase domain;;putative transcriptional repressor with homeodomain-like DNA binding domain (TetR/AcrR family);;putative multidrug resistance membrane protein;;putative transport protein (ABC superfamily, atp_bind);;putative transport protein (ABC superfamily, membrane);;putative transport protein (ABC superfamily, …	metabolism/drug resistance	RGP31_XN_a	RGP37_PL_b	RGP69_PA_d	-	+	-	+
P21	P21_XB_a	987741	1016670	28929	Integrase;;hypothetical protein;;Repressor protein CI;;conserved hypothetical protein;;Regulatory protein CII bacteriophage 186;;hypothetical protein;;Phage-related protein;;hypothetical protein;;hypothetical protein;;hypothetical protein;;Replication gene A protein (GpA) (modular protein);;hypothetical protein;;putative phage gene;;hypothetical protein;;conserved hypothetical protein;;putative p…	phages components	P67_XN_c		GI33_PA_b P103_PA_b	-	-	+/-	+/-
RGP22	RGP22_XB_a	1068744	1075390	6646	Pullulanase precursor (EC 3.2.1.41) (Alpha-dextrin endo-1,6-alpha- glucosidase) (Pullulan 6-glucanohydrolase);;hypothetical protein;;phosphoglucomutase;;negative modulator of replication initiation;;putative enzyme with alpha/beta-Hydrolase domain;;hypothetical protein; putative exported protein	environment interaction				+/-	+/-	+/-	+/-
	RGP22_XB_b	1076952	1084529	7577	transposase (fragment);;transposase (fragment);;hypothetical protein;;conserved hypothetical protein;;hypothetical protein;;conserved hypothetical protein;;conserved hypothetical protein;;hypothetical protein	unknown				-	-	-	-
	RGP22_XB_c	1084951	1107230	22279	putative toxin RtxA protein;;Cytolysin-activating lysine-acyltransferase rtxC (EC 2.3.1.-);;conserved hypothetical protein;;RTX toxin ABC transporter (IM-ABC) protein RtxB;;RTX toxin ABC transporter protein (MFP) RtxD;;Putative RTX toxin secretion ATP-binding protein;;conserved hypothetical protein; putative exported protein	host interaction	RGP29_XN_c	RGP32_PL_c GI19_PL_a	GI73_PA_o GI73_PA_p	+/-	-	-	-
	RGP22_XB_d	1107315	1127450	20135	fimbriae regulatory protein;;hypothetical protein;;putative invasin;;putative transport transmembrane protein;;acriflavine resistance protein;;bacterial regulatory protein;;fimbriae regulatory protein;;putative invasin;;putative membrane protein	host interaction/ drug resistance				-	-	-	-
	RGP22_XB_e	1127835	1134298	6463	putative SOS response regulated protein;;flavodoxin;;ferric uptake regulation protein;;Chitobiase (Precursor);;glutamine tRNA synthetase	environment interaction	RGP29_XN_a	RGP32_PL_b	GI73_PA_q	+		+/-	+/-
	RGP22_XB_f	1134535	1140110	5575	aminotransferase enzyme;;putative membrane protein;;putative phosphatase;;transposase;;hypothetical protein;;transposase	metabolism				-	-	-	-
	RGP22_XB_g	1140188	1146963	6775	putative resolvase (fragment);;putative transmembrane efflux protein;;conserved hypothetical protein;;hypothetical protein;;LuxR-family transcriptional regulator;;putative bacteriophage protein;;putative membrane protein;;transcriptional regulator;;conserved hypothetical protein	phages components				-	-	-	-
	RGP22_XB_i	1148004	1169114	21110	putative non-ribosomal peptide synthetase;;putative ATP-binding protein;;putative LysR-family transcriptional regulatory protein (fragment);;conserved hypothetical protein;;hypothetical protein;;formimidoyl fortimicin A synthetase;;hypothetical protein;;hypothetical protein;;insertion element protein;;putative transposase (fragment);;conserved hypothetical protein;;hypothetical protein;;hypotheti…	antibiotic synthesis				-	-	-	-
	RGP22_XB_j	1169489	1187838	18349	putative Lipoprotein;;putative Lipoprotein;;conserved hypothetical protein;;putative ABC transporter, permease;;putative ABC transporter, ATP-binding protein;;serine/threonine protein kinase;;conserved hypothetical protein;;putative type III secretion system effector;;putative virulence effector protein;;putative virulence effector protein;;conserved hypothetical protein;;transposase;;hypothetica…	host interaction				+/-	+/-	+/-	-
P22bis	P22bis_XB_a	1188593	1190405	1812	prophage integrase;;putative excisionase	phages components	P75_XN_c			+/-	-	-	-
	P22bis_XB_b	1190616	1194767	4151	hypothetical protein;;putative methyltransferase;;hypothetical protein;;hypothetical protein;;conserved hypothetical protein;;conserved hypothetical protein;;putative phosphoadenosine phosphosulfate reductase;;single-stranded DNA-binding protein	unknown				-	-	-	-
	P22bis_XB_c	1194760	1204332	9572	exonuclease;;hypothetical protein;;hypothetical protein;;hypothetical protein;;hypothetical protein;;hypothetical protein;;conserved hypothetical protein;;hypothetical protein;;hypothetical protein;;hypothetical protein;;hypothetical protein;;conserved hypothetical protein;;conserved hypothetical protein;;hypothetical protein;;8.4 kDa cro protein;;hypothetical protein;;hypothetical protein;;DNA r…	phages components				-	-	-	-
	P22bis_XB_d	1204355	1213156	8801	hypothetical protein;;hypothetical protein;;DLP12 prophage;;serine/threonine-specific protein phosphatase 1, signals protein misfolding;;hypothetical protein;;DLP12 prophage; endodeoxyribonuclease RUS (Holliday junction resolvase);;hypothetical protein;;hypothetical protein;;hypothetical protein;;hypothetical protein;;Holin (gpS protein) [Includes: Lysis protein S; Lysis inhibitor];;putative lyso…	phages components				-	-	-	-
	P22bis_XB_e	1213248	1223481	10233	hypothetical protein;;putative Terminase small subunit (G1P);;Gp48;;putative Gp5;;hypothetical protein;;hypothetical protein;;hypothetical protein;;hypothetical protein;;hypothetical protein;;hypothetical protein;;hypothetical protein;;hypothetical protein;;putative Gp14;;hypothetical protein;;hypothetical protein	phages components				-	-	-	-
	P22bis_XB_f	1223531	1233066	9535	putative Gp17;;Complete genome; segment 11/17;;hypothetical protein;;hypothetical protein;;hypothetical protein;;hypothetical protein;;putative regulatory protein;;hypothetical protein;;hypothetical protein;;hypothetical protein;;putative Gp21;;hypothetical protein;;conserved hypothetical protein	phages components				-	-	-	-
	P22bis_XB_g	1233121	1249036	15915	Gp23;;Minor tail protein L;;Tail assembly protein K;;Tail assembly protein I;;Host specificity protein J;;hypothetical protein;;hypothetical protein;;hypothetical protein;;putative regulatory protein;;hypothetical protein;;putative Helix-turn-helix motif:Peptidase S24, S26A and S26B;;Cro (modular protein);;conserved hypothetical protein;;conserved hypothetical protein;;Replicative DNA helicase (E…	phages components	P75_XN_h			-	-	-	-
	P22bis_XB_h	1249198	1262815	13617	Holin (gpS protein) [Includes: Lysis protein S; Lysis inhibitor];;putative lysozyme (EC 3.2.1.17) (Lysis protein) (Muramidase) (Endolysin) (P13);;conserved hypothetical protein; putative exported protein;;conserved hypothetical protein;;conserved hypothetical protein;;hypothetical protein;;Sb1;;putative terminase large subunit;;e14 prophage;;putative portal protein;;Sb5;;Sb6;;conserved hypothetic…	phages components				-	-	-	-
	P22bis_XB_i	1262815	1267874	5059	Gp17;;putative phage protein ( phage tail protein);;Gp19;;putative bacteriophage protein;;putative phage host specificity protein ( phage tail protein)	phages components	RGP44_XN_a			+	-	-	-
	P22bis_XB_j	1268229	1275801	7572	hypothetical protein; putative membrane protein;;hypothetical protein;;hypothetical protein;;PilT protein, N-terminal;;Prevent-host-death protein;;hypothetical protein;;conserved hypothetical protein;;conserved hypothetical protein;;conserved hypothetical protein;;conserved hypothetical protein;;hypothetical protein;;hypothetical protein;;hypothetical protein;;hypothetical protein;;hypothetical p…	unknown	GI65_XN_b			-	-	-	-
	P22bis_XB_k	1275806	1295173	19367	hypothetical protein;;conserved hypothetical protein;;conserved hypothetical protein;;VgrG;;putative DNA-binding protein;;conserved hypothetical protein;;conserved hypothetical protein;;Complete genome; segment 11/17;;conserved hypothetical protein;;conserved hypothetical protein;;VgrG;;hypothetical protein;;hypothetical protein;;transposase	unknown	RGP31_XN_b GI65_XN_d			-	-	-	-
	P22bis_XB_l	1295305	1301853	6548	hypothetical protein;;conserved hypothetical protein;;hypothetical protein;;CPS-53 (KpLE1) prophage; Sf6-like integrase (fragment);;CPS-53 (KpLE1) prophage; Sf6-like integrase (fragment);;CP4-57 prophage; transcriptional acitvator of a P4-like cryptic prophage;;putative prophage primase	phages components				-	-	-	-
	P22bis_XB_m	1302344	1314510	12166	hypothetical protein; putative exported protein;;hypothetical protein;;Insertion element iso-IS1n protein insB (fragment);;Insertion element iso-IS1N protein insA;;hypothetical protein;;hypothetical protein;;hypothetical protein;;hypothetical protein;;transposase;;transposase (fragment);;transposase;;transposase;;hypothetical protein; putative exported protein;;hypothetical protein;;hypothetical …	recombination				-	-	-	-
	P22bis_XB_n	1314581	1324887	10306	transposase (fragment);;transcriptional activator of propionate catabolism (EBP family);;2-methylisocitrate lyase;;methylcitrate synthase (citrate synthase 2);;2-methyl citrate dehydratase;;putative acetyl-CoA synthetase of the propionate catabolism operon with firefly luciferase-like ATPase domain;;putative glutathione S-transferase;;transposase	metabolism	P26_XN_i	P80_PL_L	GI28_PA_g	-	+		+
	P22bis_XB_o	1325041	1333386	8345	putative cytochrome;;putative secreted protein;;hypothetical protein;;conserved hypothetical protein;;Pyoverdine biosynthesis protein;;Pyoverdine biosynthesis protein;;hypothetical protein;;conserved hypothetical protein;;water channel (aquaporin Z) (MIP family);;hypothetical protein;;ecotin, a serine protease inhibitor;;conserved hypothetical protein;;prophage P2; transcriptional activator for b…	environment interaction/ phages components	P26_XN_h			-	+/-	+/-	-
	P22bis_XB_p	1333470	1341115	7645	putative phage protein (D protein) (modular protein);;Putative phage tail protein;;putative Phage-related tail protein;;prophage protein;;Putative phage tail protein;;Major tail tube protein (Protein FII);;Major tail sheath protein (Protein FI)	phages components	P26_XN_g	P0_PL_a	P0_PA_c	-	+	-	+/-
	P22bis_XB_q	1341358	1345528	4170	hypothetical protein;;putative tail fiber protein from lambdoid prophage;;putative tail fiber protein of a prophage;;hypothetical protein;;putative phage protein;;hypothetical protein;;conserved hypothetical protein;;transposase (fragment);;transposase (fragment);;putative bacteriophage protein	phages components				-	-	-	-
	P22bis_XB_r	1346024	1352156	6132	hypothetical protein;;e14 prophage; putative tail fiber protein (modular protein);;Tail protein I (GpI);;Baseplate assembly protein J (GpJ);;Baseplate assembly protein W (GpW);;Baseplate assembly protein V (GpV)	phages components	P26_XN_f	P0_PL_b	P0_PA_b	+	+/-	+/-	-
	P22bis_XB_s	1352326	1364772	12446	putative endopeptidase;;putative Qin prophage; lysozyme;;hypothetical protein;;Tail protein X (GpX);;hypothetical protein;;DinI-like protein in retron EC67;;conserved hypothetical protein;;Replication gene A protein (GpA);;Fels-2 prophage protein;;conserved hypothetical protein;;conserved hypothetical protein;;conserved hypothetical protein;;hypothetical protein;;Exoenzyme S synthesis regulatory …	phages components	P26_XN_f			-	-	-	-
	P22bis_XB_t	1365195	1370427	5232	transposase;;transposase;;Insertion element iso-IS1N protein insA;;Insertion element iso-IS1n protein insB (fragment);;conserved hypothetical protein;;Insertion element iso-IS1n protein insB (fragment);;Insertion element iso-IS1N protein insA;;hypothetical protein	recombination				-	-	-	-
	P22bis_XB_u	1370392	1380153	9761	Putative restriction-modification system specificity determinant;;putative type I restriction enzyme M protein;;putative DNA recombination protein ; exported protein;;DEAD/DEAH box helicase, N-terminal;;Helix-turn-helix, Fis-type	recombination				-	+/-	+/-	+/-
	P22bis_XB_v	1380140	1384472	4332	conserved hypothetical protein;;transposase (fragment);;hypothetical protein;;putative serine protease;;putative ATPase	unknown				-	-	-	-
	P22bis_XB_w	1384929	1395764	10835	transposase (fragment);;transposase (fragment);;transposase;;putative integrase;;hypothetical protein;;Insertion element iso-IS1N protein insA (fragment);;Insertion element iso-IS1n protein insB (fragment);;hypothetical protein;;conserved hypothetical protein;;conserved hypothetical protein;;transposase;;conserved hypothetical protein; putative exported protein;;conserved hypothetical protein	recombination				-	-	-	-
	P22bis_XB_x	1396360	1418066	21706	2,3-dihydro-2,3-dihydroxybenzoate synthetase (isochorismatase) (N-terminal); aryl carrier protein (C-terminal) (enterobactin synthase multienzyme complex component);;hypothetical protein;;isochorismate synthetase, enterobactin-specific;;Outer membrane protein receptor (Fe receptor);;ferric enterobactin esterase;;Protein mbtH;;Synthetase CbsF;;ferric enterobactin transport protein (ABC superfamily…	environment interaction				-	+	-	+
	P22bis_XB_y	1418457	1424200	5743	agmatinase;;conserved hypothetical protein;;putative transcriptional regulator with periplasmic binding protein domain (LysR family);;3-isopropylmalate isomerase, subunit with LeuD;;3-isopropylmalate dehydratase small subunit 1 (EC 4.2.1.33) (Isopropylmalate isomerase 1) (Alpha-IPM isomerase 1) (IPMI 1);;transposase (fragment)	metabolism	core genome			+/-	+/-	+/-	+/-
GI23	GI23_XB_a	1429033	1435498	6465	hypothetical protein;;putative phage integrase;;hypothetical protein;;conserved hypothetical protein;;conserved hypothetical protein;;conserved hypothetical protein api92;;conserved hypothetical protein;;hypothetical protein;;hypothetical protein;;putative Antirestriction plasmid protein	environment interaction/ unknown	P75_XN_p			-	-	-	-
	GI23_XB_b	1436498	1445926	9428	reverse transcriptase-like protein (fragment);;reverse transcriptase-like protein (fragment);;hypothetical protein;;hypothetical protein;;hypothetical protein;;putative transposase (fragment);;hypothetical protein;;hypothetical protein;;conserved hypothetical protein;;hypothetical protein;;hypothetical protein;;transposase	recombination				-	-	-	-
	GI23_XB_c	1445993	1458496	12503	hypothetical protein;;hypothetical protein;;hypothetical protein;;putative protein kinase;;hypothetical protein;;Putative tellurium resistance protein (Hypothetical);;hypothetical protein;;hypothetical protein;;putative integrase	drug resistance				-	-	-	-
	GI23_XB_d	1460290	1464954	4664	putative membrane protein;;putative exported protein;;putative exported protein;;putative exported protein;;putative exported protein	unknown	P75_XN_v P75_XN_m	GI127_PL_L		-	+	+	-
	GI23_XB_e	1465259	1472625	7366	conserved hypothetical protein;;putative Vrg family protein;;conserved hypothetical protein;;putative lipase protein;;conserved hypothetical protein	environment interaction/ unknown			RGP59_PA_a RGP58_PA_c RGP79_PA_b	-	-	-	-
	GI23_XB_f	1472836	1479032	6196	putative transposase (fragment);;hypothetical protein;;hypothetical protein;;putative invasin;;conserved hypothetical protein;;putative transposase (fragment)	host interaction	GI77_XN_h P75_XN_u			-	-	-	-
	GI23_XB_g	1479263	1485346	6083	putative transposase (fragment);;putative transposase (fragment);;hypothetical protein;;hypothetical protein;;hypothetical protein;;putative Methyltransferase;;hypothetical protein;;hypothetical protein;;putative transposase;;hypothetical protein;;putative transposase;;putative transposase (fragment);;putative transposase (fragment)	recombination				-	-	-	-
	GI23_XB_h	1485554	1499230	13676	conserved hypothetical protein;;putative lipoprotein;;hypothetical protein;;putative exported protein;;putative exported protein;;putative membrane protein;;putative membrane protein;;putative membrane protein;;putative membrane protein;;putative exported protein;;hypothetical protein;;putative membrane protein;;conserved hypothetical protein;;conserved hypothetical protein;;putative exported pro…	unknown	GR77_XN_f P75_XN_t	GI127_PL_k		-	+	+	-
	GI23_XB_i	1501614	1516334	14720	Single-stranded DNA-binding protein;;conserved hypothetical protein;;conserved hypothetical protein;;DNA topoisomerase III;;conserved hypothetical protein;;conserved hypothetical protein;;conserved hypothetical protein;;conserved hypothetical protein;;conserved hypothetical protein;;replicative DNA helicase;;hypothetical protein;;putative chromosome partitioning related protein;;tyrosine recombin…	recombination	GI77_XB_b P75_XN_r	GI127_PL_h		-	+	+	-
	GI23_XB_j	1516331	1521683	5352	hypothetical protein;;conserved hypothetical protein;;conserved hypothetical protein;;conserved hypothetical protein;;conserved hypothetical protein;;hypothetical protein;;conserved hypothetical protein;;putative antirestriction protein	unknown	P75_XN_p GR75_XN_x	GI27_PL_t		-	-	-	-
	GI23_XB_k	1522213	1539479	17266	hypothetical protein;;conserved hypothetical protein;;hypothetical protein (fragment);;A component of insecticidal toxin complex (Tc);;B component of insecticidal toxin complex (Tc);;C component of insecticidal toxin complex (Tc)	host interaction	GI56_XN_c	GI27_PL_a	GI23_PA_h	+/-	-	-	-
	GI23_XB_L	1539704	1543096	3392	putative transposase (fragment);;invertase-like protein;;plasmid stable inheritance protein;;putative plasmid-related protein;;putative transposase;;putative transposase;;hypothetical protein;;insertion element protein;;Insertion element protein insB (fragment)	recombination				-	-	-	-
	GI23_XB_m	1544425	1546857	2432	conserved hypothetical protein; putative membrane protein;;putative enzyme with luciferase-like ATPase domain	unknown	core genome	GI86_PL_a	RGP24_PA_a	-	-	-	-
GI25	GI25_XB_a	1623800	1628156	4356	Arginine aminomutase, putative (fragment);;conserved hypothetical protein;;conserved hypothetical protein;;Major facilitator family transporter;;hypothetical protein	metabolism	GI22_XN_a			-	-	-	-
	GI25_XB_b	1628623	1631035	2412	conserved hypothetical protein; putative membrane protein;;conserved hypothetical protein; putative membrane protein;;Pyrrolidone-carboxylate peptidase 1 (EC 3.4.19.3) (5-oxoprolyl- peptidase 1) (Pyroglutamyl-peptidase I 1) (PGP-I 1) (Pyrase 1)	metabolism	RGP19_XN_a	GI95_PL_e		-	-	-	-
RGP26	RGP26_XB_a	1653787	1671926	18139	conserved hypothetical protein;;oligopeptide transport protein (ABC superfamily, peri_bind);;oligopeptide transport protein (ABC superfamily, peri_bind);;oligopeptide transport protein (ABC superfamily, peri_bind);;oligopeptide transport protein (ABC superfamily, peri_bind);;Putative 5`-nucleotidase family protein precursor (fragment);;conserved hypothetical protein; putative exported protein;;2'…	metabolism	RGP79_XN_c			-	-	-	-
	RGP26_XB_b	1671624	1675358	3734	Insertion element iso-IS1n protein insB (fragment);;Insertion element iso-IS1N protein insA;;toxin XaxB;;toxin XaxA;;hypothetical protein	host interaction	RGP79_XN_a	GI47_PL_b	core genome	-	-	-	-
	RGP26_XB_c	1675565	1677217	1652	ExbD/TolR-family transport protein (TonB-complex protein);;TonB complex protein;;hypothetical protein	environment interaction	core genome	core genome	core genome	+	+	+	+
RGP27	RGP27_XB_a	1695908	1703088	7180	conserved hypothetical protein; putative membrane protein;;Insertion element iso-IS1N protein insA;;Insertion element iso-IS1n protein insB (fragment);;Sugar efflux permease, MFS-like;;Asparagine synthetase [glutamine-hydrolyzing] 3 (EC 6.3.5.4) (fragment);;transposase;;conserved hypothetical protein;;proteolytic subunit of clpA-clpP ATP-dependent serine protease;;transposase	metabolism				-	-	-	-
RGP28	RGP28_XB_a	1707692	1718719	11027	putative permease (MFS superfamily);;hypothetical protein;;Phosphopantothenoylcysteine decarboxylase (flavoprotein);;Phosphoesterase;;conserved hypothetical protein;;acyl coenzyme A dehydrogenase;;putative Oleoyl-[acyl-carrier-protein] hydrolase;;putative choline dehydrogenase, a flavoprotein;;hypothetical protein;;hypothetical protein	metabolism				-	-	-	-
	RGP28_XB_b	1718802	1725477	6675	Insertion element iso-IS1n protein insB (fragment);;Insertion element iso-IS1N protein insA;;Putative asparagine synthetase B [glutamine-hydrolyzing] (EC 6.3.5.4) (fragment);;3-phosphoshikimate 1-carboxyvinyltransferase (EC 2.5.1.19) (5- enolpyruvylshikimate-3-phosphate synthase) (EPSP synthase) (EPSPS) (fragment);;hypothetical protein;;putative 3-phosphoshikimate 1-carboxyvinyltransferase;;conse…	metabolism				-	-	-	-
	RGP28_XB_c	1725678	1742065	16387	putative membrane protein;;Transcriptional regulator, ArsR family/rhodanese-like domain protein;;Extracellular serine protease precursor (EC 3.4.21.-);;hypothetical protein;;hypothetical protein;;conserved hypothetical protein;;hypothetical protein;;putative membrane protein;;conserved hypothetical protein;;hypothetical protein;;putative ATP/GTP-binding protein protein;;conserved hypothetical pro…	drug resistance	GI65_XN_i			+	-	-	-
	RGP28_XB_d	1742152	1748672	6520	tyrosine recombinase, regulator of fimA;;hypothetical protein;;hypothetical protein;;hypothetical protein; putative exported protein;;Insertion element IS1 2/3 protein insB;;hypothetical protein;;conserved hypothetical protein;;hypothetical protein;;conserved hypothetical protein	recombination				-	-	-	-
GI29	GI29_XB_a	1794674	1802755	8081	putative Acetyltransferase, GNAT family family;;conserved hypothetical protein;;Conserved Hypothetical protein, similar to toxin ypjF of E. coli;;hypothetical protein;;CP4-6 prophage (fragment);;putative CP4-57 prophage; DNA repair protein;;CP4-6 prophage (fragment);;CP4-6 prophage (fragment);;CP4-6 prophage;;hypothetical protein; putative exported protein;;putative CP4-57 prophage; transcription…	phages components			P95_PA_b	-	-	+/-	+/-
	GI29_XB_b	1803015	1809130	6115	Exonuclease;;hypothetical protein;;hypothetical protein;;hypothetical protein;;hypothetical protein;;Insertion element iso-IS1n protein insB (fragment);;Insertion element iso-IS1N protein insA	recombination				-	-	-	-
	GI29_XB_c	1809560	1825057	15497	putative Predicted transcriptional regulator;;conserved hypothetical protein;;hypothetical protein;;hypothetical protein;;hypothetical protein;;hypothetical protein;;hypothetical protein;;hypothetical protein;;hypothetical protein;;hypothetical protein;;conserved hypothetical protein;;hypothetical protein	unknown				-	-	-	-
	GI29_XB_d	1825558	1840329	14771	transposase;;transposase (fragment);;hypothetical protein;;hypothetical protein;;Insertion element IS1 1/2/3/5/6 protein insA (IS1a/IS1b/IS1c/IS1d);;Insertion element iso-IS1n protein insB;;hypothetical protein;;transposase;;hypothetical protein;;hypothetical protein;;hypothetical protein;;Insertion element IS1 1/2/3/5/6 protein insA (IS1a/IS1b/IS1c/IS1d);;hypothetical protein;;transposase;;hypot…	recombination				-	-	-	-
	GI29_XB_e	1840508	1845359	4851	lauroyl transferase;;hypothetical protein;;conserved hypothetical protein;;putative colanic acid capsular biosynthesis activation protein A;;conserved hypothetical protein;;dihydro-orotase	metabolism	GI36_XN_d	GI44_PL_c	GI64_PA_b	+	+	+	+
	GI29_XB_f	1845689	1850995	5306	hypothetical protein;;hypothetical protein;;hypothetical protein;;hypothetical protein;;putative membrane protein;;hypothetical protein;;cold shock protein, transcription antiterminator, affects expression of rpoS and uspA;;hypothetical protein;;hypothetical protein;;P-type ATPase, Mg2+ ATPase transporter (fragment);;P-type ATPase, Mg2+ ATPase transport protein (fragment);;P-type ATPase, Mg2+ ATP…	environment interaction				-	-	-	-
RGP30	RGP30_XB_a	1864280	1865757	1477	hypothetical protein;;hypothetical protein;;hypothetical protein;;A component of insecticidal toxin complex (Tc) (fragment);;hypothetical protein	host interaction				-	-	-	-
	RGP30_XB_b	1865759	1872674	6915	B component of insecticidal toxin complex (Tc);;hypothetical protein;;e14 prophage; inversion of adjacent DNA;;putative alanine/glycine transport protein (AGCS family)	host interaction	GI56_XN_c			-	-	-	-
	RGP30_XB_c	1872890	1876121	3231	putative part of export apparatus for flagellar proteins;;putative export protein for flagellar biosynthesis	host interaction	RGP38_XN_a	RGP45_PL_e	RGP63_PA_b	+	+	+	+
	RGP30_XB_d	1876472	1884073	7601	conserved hypothetical protein; putative exported protein;;hypothetical protein;;hypothetical protein;;putative fimbrial-like adhesin protein;;putative periplasmic chaperone protein with PapD-like and periplasmic chaperone C- domains;;putative outer membrane protein;;hypothetical protein	host interaction	RGP38_XN_a	RGP52_PL_b	RGP57_PA_a	+	+	-	+
GI31	GI31_XB_a	1896408	1958079	61671	transposase (fragment);;putative transposase;;transposase (fragment);;putative Phenylalanine racemase (ATP-hydrolyzing);;Non-ribosomal peptide synthetase (fragment);;putative Ornithine racemase	antibiotic synthesis	RGP44_XN_f	RGP65_PL_a	GI73_PA_e GI73_PA_m	-	-	+/-	-
	GI31_XB_b	1958425	1974964	16539	conserved hypothetical protein;;putative methyltransferase;;hypothetical protein;;putative transposase;;hypothetical protein;;hypothetical protein; putative exported protein;;TpsB protein;;putative HlyC;;Putative TpsA-related protein (fragment);;transposase;;Putative TpsA-related protein (fragment);;transposase (fragment)	host interaction		GI27_PL_s	GI81_PA_b GI13_PA_g RGP57_PA_o RGP37_PA_f	+/-	-	+/-	-
	GI31_XB_c	1975150	1979782	4632	transposase (fragment);;Insertion element iso-IS1N protein insA;;Insertion element iso-IS1n protein insB (fragment);;Insertion element iso-IS1N protein insA (fragment);;Insertion element iso-IS1n protein insB (fragment);;hypothetical protein;;putative Antitermination protein Q;;Qin prophage (fragment);;transposase (fragment);;hypothetical protein;;hypothetical protein	recombination				-	-	-	-
P32	P32_XB_a	1991744	1999867	8123	putative integrase (Gifsy-1 prophage protein);;hypothetical protein;;hypothetical protein;;hypothetical protein;;hypothetical protein;;conserved hypothetical protein;;hypothetical protein;;Hypothetical bacteriophage protein;;Hypothetical bacteriophage protein;;hypothetical protein;;hypothetical protein;;hypothetical protein;;hypothetical protein;;hypothetical protein;;hypothetical protein;;hypoth…	phages components				-	-	-	-
	P32_XB_b	1999864	2007504	7640	hypothetical protein;;Putative phage repressor (fragment);;Regulatory protein cro (Antirepressor);;hypothetical protein;;hypothetical protein;;hypothetical protein;;hypothetical protein;;Putative Fels-1 prophage DNA or RNA helicases of superfamily II (fragment);;putative HNH endonuclease:NUMOD4;;hypothetical protein from prophage;;conserved hypothetical protein;;putative DLP12 prophage; antitermi…	phages components				-	-	-	-
	P32_XB_c	2007564	2027344	19780	hypothetical protein;;hypothetical protein;;hypothetical protein;;conserved hypothetical protein;;conserved hypothetical protein;;putative endopeptidase (EC 3.4.-.-) (Protein gp15);;conserved hypothetical protein;;hypothetical protein;;hypothetical protein;;Gp74;;hypothetical protein;;Terminase small subunit;;Terminase large subunit;;Gp3;;ClpP protease;;Phage major capsid protein, HK97 family;;co…	phages components				-	-	-	-
	P32_XB_d	2027476	2036788	9312	hypothetical protein;;putative phage host specificity protein ( phage tail protein);;hypothetical protein;;hypothetical protein;;hypothetical protein;;e14 prophage; putative tail fiber protein (modular protein);;putative divalent cation transport protein ( divalent cation transporter)	phages components				-	-	-	-
RGP32bis	RGP32bis_XB_a	2043371	2053363	9992	conserved hypothetical protein;;hypothetical protein;;hypothetical protein;;hypothetical protein;;putative DNA-binding protein (Roi);;Qin prophage;;Putative Q antiterminator encoded by prophage CP-933P (Putative antitermination protein) (fragment);;hypothetical protein;;conserved hypothetical protein;;Insertion element iso-IS1n protein insB (fragment);;Insertion element iso-IS1N protein insA;;hyp…	phages components				-	-	-	-
	RGP32bis_XB_b	2053604	2079234	25630	putative ClpA/B-type chaperone (Putative ATPase with chaperone activity; probable component of SST VI cluster); conserved hypothetical protein (probable component of SST VI cluster); conserved hypothetical protein (probable component of SST VI cluster); conserved hypothetical protein (probable component of SST VI cluster); conserved hypothetical protein (probable component of SST VI cluster); put…	host interaction	RGP55_XN_a		GI91_PA_b GI91_PA_c	+	+	-	-
	RGP32bis_XB_c	2080261	2095338	15077	putative transposase(fragment);;hypothetical protein;;hypothetical protein;;putative Gramicidin S biosynthesis protein grsT (EC 3.1.2.-);;putative peptide transport protein (POT family);;membrane protein which senses glucose-6-phosphate, interacts with UhpB and UhpA, regulates uhpT expression;;sensory histidine kinase in two-component regulatory sytem with UhpA, regulates uhptT expression;;conser…	metabolism	RGP44_XN_L	RGP48_PL_b	GI61_PA_b	+/-	+/-	-	-
	RGP32bis_XB_d	2095455	2105602	10147	Insertion element iso-IS1n protein insB (fragment);;putative oxidoreductase, NAD(P)-binding domain;;putative Epoxide hydrolase;;hypothetical protein;;transposase (fragment);;hypothetical protein;;hypothetical protein;;ABC transporter, periplasmic binding protein (modular protein);;putative Lysine--tRNA ligase;;conserved hypothetical protein;;hypothetical protein;;hypothetical protein;;hypothetica…	metabolism				-	-	-	-
	RGP32bis_XB_e	2106189	2115160	8971	putative Epoxide hydrolase;;transposase (fragment);;hypothetical protein;;putative invasin;;conserved hypothetical protein	host interaction				-	-	-	-
	RGP32bis_XB_f	2115493	2141640	26147	Peptide synthetase XpsB;;Peptide synthetase XpsB;;Peptide synthetase XpsA;;ABC transport protein XpsD (Fragment) (modular protein)	antibiotic synthesis	RGP63_XN_c	GI27_PL_n		-	-	-	-
	RGP32bis_XB_g	2141824	2155040	13216	flavoprotein modulator of drug activity B;;putative transcription regulator (AraC family);;hypothetical protein;;hypothetical protein;;putative Asparagine--tRNA ligase;;putative methyltransferase;;putative Muramoyltetrapeptide carboxypeptidase;;putative Purine-nucleoside phosphorylase;;conserved hypothetical protein;;glyoxalase I, nickel isomerase;;leucine tRNA synthetase;;putative Proline--tRNA …	metabolism				-	-	-	-
	RGP32bis_XB_h	2155453	2160696	5243	putative Nematicidal protein 2;;Insertion element iso-IS1n protein insB (fragment);;Insertion element iso-IS1N protein insA	host interaction				-	-	-	-
	RGP32bis_XB_i	2160765	2169265	8500	hypothetical protein;;putative Metallothiol transferase fosB (EC 2.5.1.-) (Fosfomycin resistance protein);;hypothetical protein;;Aldo/keto reductase;;hypothetical protein;;hypothetical protein;;ABC transporter;;putative ABC-2 type transport system permease protein;;conserved hypothetical protein; putative membrane protein;;hypothetical protein;;hypothetical protein;;putative transposase	drug resistance	RGP13_XN_b		RGP66_PA_c	-	-	-	-
	RGP32bis_XB_j	2169460	2174772	5312	putative Thermostable carboxypeptidase 1 (EC 3.4.17.19) (Carboxypeptidase Taq);;hypothetical protein;;putative Arsenical resistance protein ArsH;;hypothetical protein;;Insertion element iso-IS1N protein insA (fragment);;Insertion element iso-IS1n protein insB;;hypothetical protein;;hypothetical protein;;hypothetical protein	drug resistance	RGP13_XN_b			-	-	-	-
GI33	GI33_XB_a	2189621	2193812	4191	conserved hypothetical protein; putative membrane protein;;putative phosphatase, phosphotyrosine protein with phosphatase II domain;;putative methylase with S-adenosyl-L-methionine-dependent methyltransferase domain and alpha/beta-hydrolase domain;;putative enzyme	metabolism				+	-	-	+
	GI33_XB_b	2193901	2196062	2161	putative TRANSCRIPTION REGULATOR PROTEIN;;conserved hypothetical protein	unknown				-	-	+/-	-
RGP35	RGP35_XB_a	2225282	2234718	9436	hypothetical protein;;hypothetical protein;;arginine decarboxylase, inducible by acid, catabolic;;putative putrescine/ornithine transport protein, cryptic (APC family);;hypothetical protein;;conserved hypothetical protein;;hypothetical protein;;putative transport protein (NUP family);;universal stress protein UP12, flavoprotein, ETFP adenine nucleotide-binding domain;;universal stress protein UP1…	metabolism	RGP44_XN_i RGP44_XN_k			-	+/-	+/-	+/-
GI37	GI37_XB_a	2296444	2303150	6706	putative dethiobiotin synthetase with nucleotide triphosphate hydrolase domain;;hypothetical protein;;conserved hypothetical protein(putative exported protein);;conserved hypothetical protein(putative exported protein);;hypothetical protein;;putative oxidoreductase, NAD(P)-binding domain;;hypothetical protein(putative membrane protein);;hypothetical protein;;Transcriptional regulator;;Chloramphen…	drug resistance				-	-	-	-
	GI37_XB_b	2303376	2309319	5943	hypothetical protein;;putative outer membrane copper receptor (OprC);;HTH-type transcriptional regulator pecS;;Protein pecM;;putative Azoreductase;;hypothetical protein	environment interaction	GI49_XN_c			-	-	+/-	-
	GI37_XB_c	2309662	2317789	8127	Extracellular serine protease precursor (EC 3.4.21.-);;hypothetical protein;;conserved hypothetical protein; putative membrane protein;;hypothetical protein;;conserved hypothetical protein; putative membrane protein;;hypothetical protein;;hypothetical protein;;transposase	environment interaction	GI49_XN_c			-	-	-	-
	GI37_XB_d	2317734	2323598	5864	hypothetical protein;;putative Tyrosine decarboxylase;;transcriptional regulator of aerobic, anaerobic respiration, osmotic balance (CAMP-binding family);;Universal stress protein E;;Integrase/recombinase	metabolism	GI49_XN_b			+/-	+/-	+/-	+/-
RGP38	RGP38_XB_a	2330981	2335918	4937	putative fimbrial-like adhesin protein;;putative periplasmic chaperone protein with PapD-like and periplasmic chaperone C- domains;;putative outer membrane protein;;conserved hypothetical protein; putative exported protein	host interaction	RGP38_XN_a	RGP45_PL_e	RGP63_PA_b	-	+	-	+
	RGP38_XB_b	2336399	2347906	11507	Non-ribosomal peptide synthetase (fragment)	antibiotic synthesis				-	-	-	-
RGP39	RGP39_XB_a	2357303	2362349	5046	heat shock protein hslJ;;hypothetical protein;;conserved hypothetical protein;;conserved hypothetical protein;;conserved hypothetical protein;;putative isomerase with FAH domain;;putative lipoprotein precursor;;hypothetical protein	unknown				+/-	-	-	-
RGP40	RGP40_XB_a	2364707	2371053	6346	transposase;;transposase (fragment);;hypothetical protein;;Major facilitator family transporter (fragment);;Insertion element iso-IS1N protein insA;;Insertion element iso-IS1n protein insB (fragment);;Major facilitator family transporter (fragment);;3-hydroxyisobutyrate dehydrogenase family protein;;Transcriptional regulator, TetR family;;transposase (fragment)	recombination				-	-	-	-
	RGP40_XB_b	2371133	2372807	1674	hypothetical protein;;B component of insecticidal toxin complex (Tc)(fragment);;RNase D, processes tRNA precursor	host interaction	RGP47_XN_a			-	-	-	-
	RGP40_XB_c	2372920	2378996	6076	hypothetical protein;;conserved hypothetical protein;;conserved hypothetical protein;;Periplasmic chelated iron-binding protein yfeA precursor;;Chelated iron transport system membrane protein yfeB;;Chelated iron transport system membrane protein yfeC;;Chelated iron transport system membrane protein yfeD;;conserved hypothetical protein	environment interaction	RGP39_XN_b	RGP65_PL_b	RGP47_PA_a	+	+	+	-
	RGP40_XB_d	2379123	2390932	11809	hypothetical protein;;putative membrane protein, transport;;hypothetical protein;;putative Mcf protein (fragment);;conserved hypothetical protein; putative membrane protein	host interaction				-	-	-	-
RGP43	RGP43_XB_a	2489971	2495787	5816	Hemin receptor precursor;;Hemin transport protein hmuS;;Hemin-binding periplasmic protein hmuT precursor;;vitamin B12 transport protein (ABC superfamily, membrane);;Hemin transport system ATP-binding protein hmuV	environment interaction	RGP40_XN_b	RGP64_PL_a	RGP48_PA_a	+	-	+/-	-
	RGP43_XB_b	2495970	2500967	4997	hypothetical protein; putative exported protein;;hypothetical protein;;hypothetical protein;;Regulatory protein pqrA;;lipoate-protein ligase A;;lipoprotein (fragment);;hypothetical protein;;hypothetical protein;;hypothetical protein;;hypothetical protein;;conserved hypothetical protein; putative exported protein	unknown				-	-	-	-
RGP44	RGP44_XB_a	2540469	2554164	13695	conserved hypothetical protein;;hypothetical protein;;Insertion element IS1 1/2/3/5/6 protein insA (IS1a/IS1b/IS1c/IS1d);;Insertion element iso-IS1n protein insB;;putative Outer membrane autotransporter barrel;;hypothetical protein;;hypothetical protein;;hypothetical protein;;transposase;;transposase;;transposase (fragment);;transposase	recombination				-	-	-	-
RGP45	RGP45_XB_a	2559537	2569543	10006	Colicin Js-sensitive receptor protein (cjrC);;protease II;;TonB-like colicin Js sensitive putative membrane protein (cjrB);;iron-regulated protein (cjrA);;putative bifunctional: malic oxidoreductase (N-terminal); phosphotransacetylase (C-terminal);;hypothetical protein;;response regulator in two-component regulatory system with NarQ (or NarX), regulates anaerobic respiratory gene expression	environment interaction	RGP58_XN_b RGP58_XN_c	RGP67_PL_a	RGP45_PA_a	+/-	-	-	-
	RGP45_XB_b	2569869	2574840	4971	Protein yffB;;N-succinyl-diaminopimelate deacylase;;conserved hypothetical protein;;conserved hypothetical protein;;putative acyl-CoA N-acyltransferase with nucleoside triphosphate hydrolase;;putative membrane protein	metabolism	RGP58_XN_c	RGP67_PL_b	RGP45_PA_b	+	+/-	+/-	+/-
	RGP45_XB_c	2574949	2583259	8310	conserved hypothetical protein;;Insertion element iso-IS1n protein insB;;Insertion element IS1 1/2/3/5/6 protein insA (IS1a/IS1b/IS1c/IS1d);;hypothetical protein;;transposase;;hypothetical protein;;hypothetical protein;;hypothetical protein;;hypothetical protein;;Putative isochorismate synthase PhbC (modular protein);;2,3-dihydroxybenzoate-AMP ligase, component of the enterobactin synthase multie…	environment interaction		RGP67_PL_c	GI23_PA_i	-	+	+	+
	RGP45_XB_d	2583563	2589623	6060	transposase;;hypothetical protein;;uracil phosphoribosyltransferase;;transposase;;uracil transport protein (NCS2 family) (fragment);;transposase;;uracil transport protein (NCS2 family) (fragment);;transposase;;hypothetical protein	metabolism				-	+/-	+/-	+/-
P46	P46_XB_a	2597606	2600168	2562	conserved hypothetical protein;;transposase (fragment);;transposase (fragment);;hypothetical protein	recombination				-	-	-	-
	P46_XB_b	2600224	2605686	5462	putaive tail fiber assembly protein (fragment);;putative tail fiber protein;;putative Mu-like prophage FluMu protein;;Mu-like prophage FluMu protein;;Mu-like prophage FluMu protein;;Mu-like prophage FluMu protein;;putative tail protein;;hypothetical protein	phages components	P75_XN_g			+/-	-	-	-
	P46_XB_c	2605681	2613406	7725	conserved hypothetical protein;;conserved hypothetical protein;;hypothetical protein;;hypothetical protein;;hypothetical protein;;hypothetical protein;;hypothetical protein;;putative prophage primase (fragment);;putative prophage primase (fragment)	phages components				-	-	-	-
	P46_XB_d	2613502	2617828	4326	conserved hypothetical protein;;putative prophage regulatory protein;;hypothetical protein;;conserved hypothetical protein;;hypothetical protein;;putative integrase (fragment)	phages components				-	-	-	-
	P46_XB_e	2618156	2628239	10083	insertion element protein (fragment);;putative major capsid protein (fragment);;hypothetical protein;;conserved hypothetical protein;;putative haemolysin co-regulated protein (Hcp-like);;hypothetical protein;;hypothetical protein;;putative phage primase;;hypothetical protein;;hypothetical protein;;putative phage-related protein;;conserved hypothetical protein;;prophage like-integrase	phages components	P75_XN_i			+/-	+/-	-	-
RGP47	RGP47_XB_a	2631740	2635200	3460	hypothetical protein;;hypothetical protein;;transposase (fragment);;Glutathione-dependent formaldehyde-activating, GFA (fragment);;Insertion element IS1 1/5/6 protein insB;;Insertion element iso-IS1N protein insA;;Insertion element iso-IS1n protein insB (fragment);;Insertion element iso-IS1N protein insA;;transposase	recombination				-	-	-	-
	RGP47_XB_b	2635197	2638437	3240	hypothetical protein;;putative 3-hydroxybutyryl-CoA dehydrogenase (EC 1.1.1.157) (Beta- hydroxybutyryl-CoA dehydrogenase) (BHBD);;hypothetical protein;;hypothetical protein	metabolism			RGP58_PA_c	-	-	-	-
	RGP47_XB_c	2638451	2659733	21282	Putative polyketide synthase type I;;putative Nonribosomal peptide synthetase;;hypothetical protein;;Xenobiotic-transporting ATPase	antibiotic synthesis				-	-	-	-
	RGP47_XB_d	2659726	2679476	19750	putative NADPH:quinone reductase;;putative Phenylalanine racemase (ATP-hydrolyzing);;putative [Acyl-carrier-protein] S-malonyltransferase;;putative Phenylalanine racemase (ATP-hydrolyzing);;Putative non-ribosomal peptide synthetase;;Acyl-CoA dehydrogenase;;putative D-alanyl carrier protein;;hypothetical protein;;hypothetical protein	metabolism/antibiotic synthesis	RGP37_XN_a			-	-	-	-
RGP48	RGP48_XB_a	2691615	2707613	15998	Oxidoreductase;;transposase (fragment);;transposase (fragment);;hypothetical protein;;hypothetical protein;;hypothetical protein;;hypothetical protein;;hypothetical protein;;putative invasin;;transposase (fragment);;Outer membrane esterase(lipase);;hypothetical protein	host interaction				-	-	-	-
GI49	GI49_XB_a	2715566	2732130	16564	sensory histidine kinase in two-component regulatory system wtih BaeR;;response regulator in two-component regulatory system with BaeS (OmpR family);;hypothetical protein;;putative protease;;hypothetical protein;;hypothetical protein;;bifunctional: hydroxy-methylpyrimidine kinase (HMP kinase); hydroxy-phosphomethylpyrimidine kinase (HMP-P kinase);;hypothetical protein;;cold shock protein, transcr…	metabolism	RGP60_XN_a	GI69_PL_a	GI42_PA_a	+/-	+/-	+/-	+/-
	GI49_XB_b	2732200	2738823	6623	hypothetical protein; putative exported protein;;hypothetical protein;;putative transport protein (HAAAP family);;hypothetical protein;;hypothetical protein;;hypothetical protein;;hypothetical protein; putative exported protein;;hypothetical protein; putative exported protein;;hypothetical protein;;transposase (fragment);;transposase (fragment)	unknown				-	-	-	-
	GI49_XB_c	2739450	2753028	13578	transposase;;conserved hypothetical protein;;conserved hypothetical protein; putative exported protein;;conserved hypothetical protein; putative exported protein;;hypothetical protein;;putative permeased;;putative transcriptional regulator (LysR family);;putative acyltransferase;;hypothetical protein;;D-alanine/D-serine/glycine transport protein (APC family);;hypothetical protein;;hypothetical pr…	unknown				-	-	-	-
	GI49_XB_d	2756188	2759638	3450	hypothetical protein;;hypothetical protein;;hypothetical protein;;conserved hypothetical protein;;conserved hypothetical protein;;hypothetical protein;;hypothetical protein; putative exported protein;;hypothetical protein;;conserved hypothetical protein;;putative lysozyme (EC 3.2.1.17) (Lysis protein) (Muramidase) (Endolysin) (P13) (fragment)	environment interaction				-	-	-	-
	GI49_XB_e	2763413	2767346	3933	hypothetical protein;;conserved hypothetical protein;;putative Monofunctional chorismate mutase precursor (EC 5.4.99.5) (CM-F);;transposase	metabolism				-	-	-	-
	GI49_XB_f	2767343	2772189	4846	hypothetical protein;;conserved hypothetical protein; putative exported protein;;hypothetical protein;;conserved hypothetical protein;;putative endopeptidase (EC 3.4.-.-) (Protein gp15);;Gene 66 protein;;hypothetical protein; putative exported protein;;hypothetical protein;;PA-I galactophilic lectin (PA-IL) (Galactose-binding lectin);;hypothetical protein;;hypothetical protein	host interaction				-	-	-	-
	GI49_XB_g	2772242	2778580	6338	Insertion element iso-IS1N protein insA;;hypothetical protein;;conserved hypothetical protein;;Insertion element iso-IS1n protein insB (fragment);;Insertion element iso-IS1N protein insA;;e14 prophage; isocitrate dehydrogenase, specific for NADP+ (fragment);;e14 prophage; integrase;;hypothetical protein;;hypothetical protein;;hypothetical protein;;e14 prophage; integrase (fragment)	recombination				-	-	-	-
RGP50	RGP50_XB_a	2818167	2830279	12112	conserved hypothetical protein;;conserved hypothetical protein;;exonuclease I, 3' --> 5'-specific; deoxyribophosphodiesterase;;D-lactate dehydrogenase, NADH-independent, FAD-binding domain;;putative amino acid transport protein (APC family);;hypothetical protein;;hypothetical protein;;outer membrane pore protein, receptor for colicin I, requires TonB;;putative ferric enterobactin transport protei…	metabolism/environment interaction	RGP62_XN_a	core genome	core genome	+/-	+/-	+/-	+/-
GI52	GI52_XB_a	2851021	2857563	6542	hypothetical protein; putative exported protein;;hypothetical protein; putative exported protein;;conserved hypothetical protein;;hypothetical protein;;conserved hypothetical protein;;conserved hypothetical protein;;hypothetical protein;;conserved hypothetical protein;;transposase;;transposase (fragment)	unknown				-	-	-	-
RGP53	RGP53_XB_a	2884460	2892281	7821	hypothetical protein;;D-alanine/D-serine/glycine transport protein (APC family);;succinylglutamate desuccinylase;;succinylarginine dihydrolase;;succinylglutamic semialdehyde dehydrogenase;;arginine succinyltransferase;;succinylornithine transaminase, also has acetylornitine transaminase activity, PLP-dependent	metabolism		RGP73_PL_b	RGP37_PA_c	+	+	-	+
	RGP53_XB_b	2893691	2901588	7897	putative Taurine-transporting ATPase;;conserved hypothetical protein; putative membrane protein;;ABC Transporter, ATP-binding protein;;hypothetical protein;;hypothetical protein;;putative NAD(P)-binding amidase-type enzyme with nitrilase/N-carbamoyl-D-aminoacid amidohydrolase;;hypothetical protein;;3-oxoacyl-[acyl-carrier-protein] reductase (EC 1.1.1.100) (3-ketoacyl- acyl carrier protein reducta…	metabolism				-	-	-	-
	RGP53_XB_c	2901585	2916894	15309	putative Glutamate-1-semialdehyde 2,1-aminomutase;;putative 3-oxoacyl-[acyl-carrier-protein] synthase;;hypothetical protein;;hypothetical protein; putative membrane protein	metabolism			GI23_PA_f	-	-	-	-
RGP55	RGP55_XB_a	2943816	2953103	9287	proline transport protein (APC family);;Histidine ammonia-lyase (EC 4.3.1.3) (Histidase);;Urocanate hydratase (EC 4.2.1.49) (Urocanase) (Imidazolonepropionate hydrolase);;Histidine utilization repressor;;Formimidoylglutamase (EC 3.5.3.8) (Formiminoglutamase) (Formiminoglutamate hydrolase);;Imidazolonepropionase (EC 3.5.2.7) (Imidazolone-5-propionate hydrolase);;putative phage-like protein;;phosph…	metabolism	RGP71_XN_a	RGP75_PL_a RGP75_PL_b	GI35_PA_a	+	+	-	-
	RGP55_XB_b	2953237	2963833	10596	hypothetical protein;;bifunctional anaerobic fatty acid oxidation complex protein: enoyl-CoA hydratase/epimerase/isomerase (N-terminal); 3-hydroxyacyl-CoA dehydrogenase (C-terminal);;beta-keto thiolase;;conserved hypothetical protein;;outer membrane porin, transport of long-chain fatty acids, sensitivity to phage T2;;lipoprotein precursor;;e14 prophage; putative tail fiber protein (modular protei…	metabolism	core genome	GI33_PL_a	GI35_PA_b	+	+	+	+
	RGP55_XB_c	2961218	2964335	3117	hypothetical protein;;coproporphyrinogen III oxidase;;Extracellular metalloprotease precursor (EC 3.4.24.-);;hypothetical protein	environment interaction	P75_XN_a	core genome	core genome	-	-	+/-	-
GI57	GI57_XB_a	3010113	3016117	6004	conserved hypothetical protein;;Glutathione transferase fosA (EC 2.5.1.18) (Fosfomycin resistance protein) (fragment);;putative DNA-3-methyladenine glycosylase II;;conserved hypothetical protein;;hypothetical protein;;hypothetical protein;;hypothetical protein;;hypothetical protein;;hypothetical protein;;transposase	drug resistance/ unknown				-	-	-	-
	GI57_XB_b	3016291	3027542	11251	conserved hypothetical protein;;putative e14 prophage; tail fiber protein;;transposase;;transposase (fragment);;Insertion element iso-IS1n protein insB (fragment);;Insertion element iso-IS1N protein insA;;hypothetical protein;;hypothetical protein;;hypothetical protein;;putative AUXIN-BINDING PROTEIN;;hypothetical protein;;Dynein heavy chain (DYHC) (Fragment) (fragment);;hypothetical protein;;put…	phages components				-	-	-	-
RGP58	RGP58_XB_a	3038419	3047072	8653	hypothetical protein;;C component of insecticidal toxin complex;;hypothetical protein;;putative Serine-type D-Ala-D-Ala carboxypeptidase;;conserved hypothetical protein;;hexose phosphate transport protein (MFS family);;response regulator (activator) in two-component regulatory system wtih UhpB, regulates uhpT expression (LuxR/UhpA family);;Putative transposase;;hypothetical protein	metabolism				-	-	-	-
GI59	GI59_XB_a	3051939	3062492	10553	riboflavin synthase, alpha chain (fragment);;putative alcohol dehydrogenase;;hypothetical protein;;hypothetical protein;;hypothetical protein;;hypothetical protein;;hypothetical protein;;conserved hypothetical protein;;conserved hypothetical protein;;conserved hypothetical protein;;Gene, complete cds (fragment);;Insertion element iso-IS1n protein insB;;Insertion element IS1 1/2/3/5/6 protein insA…	metabolism				-	-	-	-
GI60	GI60_XB_a	3114770	3118533	3763	hypothetical protein;;transposase;;transposase;;hypothetical protein;;conserved hypothetical protein;;conserved hypothetical protein	recombination				-	-	-	-
	GI60_XB_b	3118665	3122806	4141	transposase (fragment);;hypothetical protein;;hypothetical protein;;Qin prophage; part of two-component toxin-antitoxin system with RelB, transcriptional corepressor of relBE operon;;Qin prophage; part of two-component toxin-antitoxin system with RelE, transcriptional repressor of relBE operon;;hypothetical protein;;hypothetical protein;;hypothetical protein;;conserved hypothetical protein; putat…	environment interaction/ recombination				-	-	-	-
GI61	GI61_XB_a	3149605	3159276	9671	methylated-DNA--protein-cysteine methyltransferase (6-O- methylguanine-DNA methyltransferase) (O-6-methylguanine-DNA- alkyltransferase);;hypothetical protein;;hypothetical protein;;hypothetical protein;;glycine/betaine/proline transport protein (ABC superfamily, atp_bind);;glycine/betaine/proline transport protein (ABC superfamily, membrane);;glycine/betaine/proline transport protein (ABC superfa…	metabolism/drug resistance				+/-	+	+	+
	GI61_XB_b	3159373	3173308	13935	Uncharacterized low-complexity protein (fragment);;conserved hypothetical protein;;siderophore biosynthetic enzyme;;siderophore biosynthetic enzyme;;Ferric iron reductase protein FhuF;;ferric enterobactin transport protein (ABC superfamily, atp_bind);;Ferric enterobactin transport system permease protein FepG;;ferric enterobactin transport protein (ABC superfamily, membrane);;Ferric enterobactin …	environment interaction	RGP28_XN_a	RGP105_PL_a		+	-	-	-
GI62	GI62_XB_a	3203004	3209189	6185	Insertion element iso-IS1n protein insB (fragment);;Insertion element iso-IS1N protein insA;;transposase (fragment);;transposase (fragment);;hypothetical protein;;hypothetical protein;;hypothetical protein; putative exported protein;;hypothetical protein;;quorum-sensing protein, produces autoinducer - acyl-homoserine lactone-signaling molecules;;gamma-glutamate-cysteine ligase;;hypothetical prote…	recombination				-	-	-	-
GI63	GI63_XB_a	3227384	3235934	8550	putative transporter;;hypothetical protein;;high-affinity choline transport protein (BCCT family);;transcriptional repressor for the cellular response to osmotic stress (TetR/AcrR family);;NAD+-dependent betaine aldehyde dehydrogenase;;choline dehydrogenase, a flavoprotein;;putative acetyl transferase	environment interaction	P26_XN_k			+	-	+	+
	GI63_XB_b	3236613	3240501	3888	TonB-dependent heme receptor A precursor;;KpLE2 phage-like element; sigma 19 factor of RNA polymerase (fragment);;Insertion element iso-IS1n protein insB (fragment);;Insertion element iso-IS1N protein insA	environment interaction	P26_XN_j	RGP28_PL_e	RGP79_PA_a	-	-	+	+/-
	GI63_XB_c	3240576	3248032	7456	KpLE2 phage-like element; sigma 19 factor of RNA polymerase (fragment);;hypothetical protein;;conserved hypothetical protein; putative exported protein;;putative thiamin biosynthesis lipoprotein;;Na(+)-translocating NADH-quinone reductase subunit F (EC 1.6.5.-) (Na(+)-translocating NQR subunit F) (Na(+)-NQR subunit F) (NQR complex subunit F) (NQR-1 subunit F);;putative oxidoreductase, inner membr…	metabolism	RGP66_XN_a	RGP28_PL_a RGP28_PL_b	RGP79_PA_f	+	-	-	-
GI64	GI64_XB_a	3275528	3284195	8667	transposase;;Insertion element iso-IS1n protein insB (fragment);;Insertion element iso-IS1N protein insA;;conserved hypothetical protein;;hypothetical protein; putative exported protein;;hypothetical protein;;hypothetical protein;;Sea14;;Insertion element iso-IS1N protein insA;;Insertion element iso-IS1n protein insB (fragment);;Putative prophage primase (fragment);;CP4-57 prophage; transcription…	phages remnents	P75_XN_c			-	-	-	-
	GI64_XB_b	3284477	3295663	11186	putative enzyme;;hypothetical protein;;replicative DNA helicase; chromosome replication; chain elongation;;conserved hypothetical protein;;conserved hypothetical protein;;conserved hypothetical protein;;conserved hypothetical protein;;hypothetical protein;;conserved hypothetical protein;;DNA topoisomerase 3 (EC 5.99.1.2) (DNA topoisomerase III);;conserved hypothetical protein;;conserved hypotheti…	recombination	GI77_XN_b P75_XN_r	GI27_PL_h		-	+	+	-
	GI64_XB_c	3295713	3297472	1759	conserved hypothetical protein;;conserved hypothetical protein	unknown	P75_XN_s	RGP77_PL_b		-	-	-	-
	GI64_XB_d	3297931	3312482	14551	transcriptional activator of maltose metabolism (modular protein);;PilL protein (fragment);;putative exported protein;;putative exported protein;;putative plasmid transfer protein;;conserved hypothetical protein; putative membrane protein;;conserved hypothetical protein;;hypothetical protein;;putative exported protein;;conserved hypothetical protein;;conserved hypothetical protein; putative expor…	unknown	GI77_XN_d P75_XN_t	GI27_PL_k GI27_PL_L		-	+	+	-
	GI64_XB_e	3312582	3324853	12271	conserved hypothetical protein;;putative invasin;;hypothetical protein;;Insertion element iso-IS1N protein insA;;Insertion element iso-IS1n protein insB (fragment);;conserved hypothetical protein;;hypothetical protein;;Insertion element iso-IS1n protein insB (fragment);;Insertion element iso-IS1N protein insA;;hypothetical protein;;conserved hypothetical protein;;Insertion element iso-IS1n protei…	host interaction/ recombination	P75_XN_u			-	-	-	-
GI65	GI65_XB_a	3408171	3418481	10310	putative methyl-directed mismatch repair protein with restriction endonuclease-like domain;;hypothetical protein;;peptide deformylase (fragment);;transposase;;peptide deformylase (fragment);;cystathionine gamma-synthase, PLP-dependent;;Cysteine synthase;;hypothetical protein;;hypothetical protein;;hypothetical protein; putative exported protein;;hypothetical protein;;UDP-galactose 4-epimerase;;hy…	unknown/ environment interaction	RGP22_XN_b			-	-	-	-
RGP66	RGP66_XB_a	3441932	3449514	7582	tyrosine recombinase, regulator of fimA;;putative repressor of flagellae;;putative fimbrial adhesin;;putative fimbrial adaptor;;Chaperone;;Usher protein;;Major MR/P fimbria protein precursor	host interaction	RGP80_XN_a	RGP22_PL_f RGP11_PL_d	RGP19_PA_L	+/-	+/-	+/-	+/-
GI67	GI67_XB_a	3464595	3473212	8617	conserved hypothetical protein; putative membrane protein;;phenylacetaldehyde dehydrogenase;;conserved hypothetical protein;;putative oxidoreductase with FAD/NAD(P)-binding domain;;ribonucleoside hydrolase 2, pyrimidine-specific, silent;;hypothetical protein;;MunI regulatory protein (fragment);;DNA-binding protein Ner;;quarternary ammonium compound transport protein (SMR family);;hypothetical pro…	metabolism	GI76_XN_a	GI95_PL_c	GI13_PA_d	-	+/-	-	-
RGP69	RGP69_XB_a	3488172	3495539	7367	hypothetical protein;;hypothetical protein;;hypothetical protein;;transposase (fragment);;transposase (fragment);;hypothetical protein;;hypothetical protein;;Insertion element iso-IS1n protein insB (fragment);;Insertion element iso-IS1N protein insA;;hypothetical protein;;Insertion element IS1 2/3 protein insB;;Insertion element IS1 1/2/3/5/6 protein insA (IS1a/IS1b/IS1c/IS1d);;hypothetical prote…	environment interaction / recombination				+/-	+/-
RGP70	RGP70_XB_a	3511905	3515112	3207	conserved hypothetical protein;;methionine aminopeptidase (fragment);;putative transmembrane protein (N-terminal); phosphatase (C-terminal)	metabolism	core genome			-	-	-	-
	RGP70_XB_b	3515367	3522006	6639	carbon starvation protein;;conserved hypothetical protein;;cobalamin synthesis protein;;tyrosine recombinase, regulator of fimA;;Inner membrane transport protein yhaO	environment interaction/metabolism	RGP81_XN_b			-	-	-	-
	RGP70_XB_c	3522844	3527550	4706	Beta-ketoacyl-acyl-carrier-protein synthase I;;Putative lipoprotein;;Putative lipoprotein;;Putative lipoprotein;;Putative multidrug efflux transporter	metabolism/ drug resistance	P75_XN_b	core genome	RGP19_PA_i	+/-	-	+/-	-
	RGP70_XB_d	3527746	3532018	4272	ferric transport protein (ABC superfamily, atp_bind);;Ferric transport system permease protein fbpB;;Periplasmic ferric iron-binding protein AfuA	environment interaction		RGP22_PL_k	RGP19_PA_e	-	-	+	-
	RGP70_XB_e	3531957	3534337	2380	hypothetical protein;;hypothetical protein;;conserved hypothetical protein;;hypothetical protein;;hypothetical protein;;putative Isochorismatase;;conserved hypothetical protein; putative exported protein	unknown				-	-	-	-
RGP71	RGP71_XB_a	3539110	3546496	7386	conserved hypothetical protein; putative exported protein;;hypothetical protein;;conserved hypothetical protein; putative exported protein;;citrate and C4-dicarboxylic acids transport protein (DAACS family);;aldehyde dehydrogenase B (lactaldehyde dehydrogenase);;conserved hypothetical protein; putative membrane protein	metabolism	GI20_XN_h			-	-	-	-
RGP72	RGP72_XB_a	3574061	3577572	3511	hypothetical protein;;hypothetical protein; putative membrane protein;;hypothetical protein;;hypothetical protein;;aspartate 1-decarboxylase	metabolism				-	-	-	-
RGP73	RGP73_XB_a	3612885	3620422	7537	hypothetical protein;;Protein bax;;Insertion element iso-IS1n protein insB (fragment);;Insertion element iso-IS1N protein insA;;Complete genome; segment 2/17;;conserved hypothetical protein;;conserved hypothetical protein; putative exported protein;;hypothetical protein;;conserved hypothetical protein;;conserved hypothetical protein;;hypothetical protein	recombination	GI65_XN_g	RGP14_PL_a	GI91_PA_k	-	-	-	-
	RGP73_XB_b	3620703	3628296	7593	high-affinity gluconate permease (GntP family);;gluconate kinase 2 in GNT I system, thermoresistant;;transcriptional repressor for gluconate utilization (GalR/LacI familiy);;putative LacI-family transcriptional regulator ( transcriptional regulator);;phospho-beta-glucosidase, NAD(P)-binding (cellobiose-6-phosphate hydrolase);;PTS family enzyme IIA, cellobiose/arbutin/salicin sugar-specific;;PTS s…	metabolism				+/-	+/-	+/-	+/-
	RGP73_XB_c	3628513	3632573	4060	hypothetical protein;;hypothetical protein;;putative regulator with homeodomain-like DNA binding domain (TetR/AcrR family);;putative efflux protein;;conserved hypothetical protein;;Short-chain dehydrogenase/reductase SDR (fragment);;transposase	unknown				-	-	-	-
	RGP73_XB_d	3633028	3637018	3990	conserved hypothetical protein;;hypothetical protein;;hypothetical protein;;hypothetical protein;;hypothetical protein;;putative NAD(P)H oxidoreductase;;Transcriptional Regulator, TetR family;;Type II and III secretion system protein precursor (fragment);;transposase;;transposase	unknown				-	-	-	-
	RGP73_XB_e	3637691	3650388	12697	putative enzyme with 4 nucleoside triP hydrolase domains;;conserved hypothetical protein;;conserved hypothetical protein;;conserved hypothetical protein;;Complete genome; segment 3/17;;conserved hypothetical protein;;conserved hypothetical protein;;conserved hypothetical protein;;hypothetical protein;;hypothetical protein;;hypothetical protein;;conserved hypothetical protein; putative exported pr…	unknown	GI78_XN_a GI78_XN_b	RGP22_PL_d	RGP19_PA_n	-	-	+	+/-
	RGP73_XB_f	3651011	3659382	8371	hypothetical protein;;conserved hypothetical protein; putative membrane protein;;putative transcriptional regulator with periplasmic binding protein domain (LysR family);;putative Methionyl-tRNA formyltransferase;;putative non-ribosomal peptide synthetase;;Phenylalanine racemase (ATP-hydrolyzing);;conserved hypothetical protein;;Insertion element iso-IS1n protein insB (fragment)	antibiotic synthesis		RGP64_PL_b		-	-	-	-
	RGP73_XB_g	3659499	3663245	3746	Insertion element iso-IS1N protein insA;;Putative asparagine synthetase B [glutamine-hydrolyzing] (EC 6.3.5.4) (fragment);;3-phosphoshikimate 1-carboxyvinyltransferase (EC 2.5.1.19) (5- enolpyruvylshikimate-3-phosphate synthase) (EPSP synthase) (EPSPS) (fragment);;hypothetical protein;;putative 3-phosphoshikimate 1-carboxyvinyltransferase	metabolism				-	-	-	-
	RGP73_XB_h	3663888	3666012	2124	Insertion element iso-IS1n protein insB;;Insertion element iso-IS1n protein insB (fragment);;Insertion element IS1 1/2/3/5/6 protein insA (IS1a/IS1b/IS1c/IS1d);;hypothetical protein;;Insertion element iso-IS1N protein insA;;Insertion element iso-IS1n protein insB (fragment);;transposase (fragment)	recombination				-	-	-	-
RGP74	RGP74_XB_a	3672424	3682381	9957	hypothetical protein;;putative invasin;;acetyl CoA carboxylase, biotin carboxylase subunit;;acetyl-CoA carboxylase, biotin carboxyl carrier protein subunit;;3-dehydroquinate dehydratase, type II;;putative dehydrogenase, NAD(P)-binding domain and GroES-like domain;;hypothetical protein	host interaction/ metabolism				-	-	-	-
GI76	GI76_XB_a	3744421	3753583	9162	Na+:serine/threonine symporter (DAACS family);;2,4-dienoyl-CoA reductase, NADH and FMN-linked;;GCN5-related N-acetyltransferase;;conserved hypothetical protein;;putative acyltransferase;;putative transport protein;;conserved hypothetical protein	metabolism	P88_XN_c	GI88_PL_b	P86_PA_e	-	-	-	-
	GI76_XB_b	3753391	3770715	17324	putative membrane protein;;conserved hypothetical protein; putative membrane protein;;putative glyoxylase/bleomycin resistance protein/dioxygenase superfamily protein;;putative O-methyltransferase;;conserved hypothetical protein;;conserved hypothetical protein;;WD domain protein;;Putative GTP cyclohydrolase protein (EC 3.5.4.25) (fragment);;Transcriptional regulator, ArsR family/rhodanese-like do…	metabolism				-	-	-	-
	GI76_XB_c	3772681	3785922	13241	conserved hypothetical protein;;alcohol dehydrogenase class III;;putative esterase;;3-oxoacyl-[acyl-carrier-protein] synthase III;;hypothetical protein;;hypothetical protein;;putative Acetolactate synthase large subunit;;ssDNA-binding protein controls activity of RecBCD nuclease;;DNA excision repair enzyme subunit, with UvrBC;;hypothetical protein;;conserved hypothetical protein;;conserved hypoth…	metabolism/ recombination				-	-	-	-
P77	P77_XB_a	3790046	3795710	5664	Putative capsid protein of prophage CP-933C (Putative major head protein) (fragment);;conserved hypothetical protein; putative membrane protein;;putative membrane protein precursor;;hypothetical protein;;transposase;;hypothetical protein;;conserved hypothetical protein;;Insertion element iso-IS1n protein insB (fragment);;Insertion element iso-IS1N protein insA;;Insertion element iso-IS1N protein …	phages components				-	-	-	-
	P77_XB_b	3796018	3798066	2048	quinone oxidoreductase, NADPH-dependent;;tRNA-dihydrouridine synthase A	metabolism	core genome	core genome	core genome	+	+	+	+
	P77_XB_c	3798154	3817004	18850	Phage integrase;;e14 prophage; putative tail fiber protein (modular protein);;hypothetical protein;;hypothetical protein;;hypothetical protein;;putative phage host specificity protein ( phage tail protein);;putative phage tail assembly protein ( phage tail protein);;hypothetical protein;;hypothetical protein; putative exported protein;;putative phage minor tail protein ( phage tail protein);;hypo…	phages components				-	-	-	-
	P77_XB_d	3817110	3827906	10796	Capsid;;Capsid protease;;Portal protein;;conserved hypothetical protein;;putative terminase large subunit;;Sb1;;hypothetical protein;;hypothetical protein;;hypothetical protein;;Sb55 (modular protein);;conserved hypothetical protein;;hypothetical protein;;Putative protein p16 (fragment);;putative bacteriophage protein;;19;;Holin (Lysis protein 13);;hypothetical protein;;hypothetical protein;;hypo…	phages components				-	-	-	-
	P77_XB_e	3828016	3841303	13287	putative Fels-1 prophage chaparone;;Fels-1 prophage protein;;conserved hypothetical protein;;conserved hypothetical protein;;hypothetical protein;;conserved hypothetical protein;;Cro protein;;hypothetical protein;;hypothetical protein;;hypothetical protein;;hypothetical protein;;hypothetical protein;;hypothetical protein;;hypothetical protein;;hypothetical protein;;hypothetical protein;;hypotheti…	phages components				-	-	-	-
RGP79	RGP79_XB_a	3880490	3888729	8239	conserved hypothetical protein;;putative transport protein (permease);;putative phosphoglucomutase, contains a phosphatase-like domain;;putative L-iditol 2-dehydrogenase;;putative 4-aminobutyrate aminotransferase, PLP-dependent;;transcriptional activator of maltose utilization, binds maltotriose (inducer) and ATP (LysR familiy);;hypothetical protein;;hypothetical protein	metabolism	RGP90_XN_b	RGP13bis_PL_b	RGP11_PA_b RGP11_PA_d	-	-	-	-
RGP81	RGP81_XB_a	3949145	3958066	8921	hypothetical protein;;conserved hypothetical protein;;conserved hypothetical protein;;putative aldolase with ribulose-phoshate binding barrel;;putative sugar transport protein with periplasmic binding protein domain (ABC superfamily, peri_bind) (fragment);;putative sugar transport protein (ABC superfamily, atp_bind) (fragment);;hypothetical protein;;putative transcriptional repressor with DNA-bin…	metabolism	RGP91_XN_a	RGP73_PL_h	RGP37_PA_i	+/-	+/-	-	+/-
	RGP81_XB_a	3958837	3968684	9847	hypothetical protein;;hypothetical protein;;hypothetical protein;;hypothetical protein;;Insertion element iso-IS1N protein insA;;Insertion element iso-IS1n protein insB (fragment);;conserved hypothetical protein;;Transcriptional regulator, GntR family (fragment);;transposase;;transposase (fragment);;transposase;;transposase;;hypothetical protein;;hypothetical protein; putative membrane protein	recombination				-	-	-	-
RGP82	RGP82_XB_a	4120246	4128426	8180	transposase;;transposase;;sulfate transport protein (ABC superfamily, peri_bind);;6-phosphofructokinase I;;putative transport protein (CDF family);;putative phosphatidate cytidiltransferase;;putative acyltransferase;;Insertion element IS1 1/5/6 protein insB;;Insertion element iso-IS1N protein insA	metabolism	RGP1_XN_e	GI109_PL_a	P103_PA_d	+/-	+/-	+/-	+/-
	RGP82_XB_b	4128507	4129476	969	conserved hypothetical protein;;hypothetical protein; putative exported protein	unknown		GR72_PL_a		-	-	-	-
RGP83	RGP83_XB_a	4132853	4148103	15250	UDP-glucose 6-dehydrogenase;;Inositol 2-dehydrogenase;;Acyl-[acyl-carrier-protein]--UDP-N-acetylglucosamine O-acyltransferase;;Glutamine--scyllo-inositol transaminase;;putative O-antigen translocase;;hypothetical protein;;hypothetical protein;;conserved hypothetical protein;;conserved hypothetical protein;;conserved hypothetical protein;;hypothetical protein;;hypothetical protein; putative membra…	metabolism	RGP2_XN_a	RGP110_PL_a	RGP104_PA_b	-	-	-	-
P85	P85_XB_a	4182265	4192021	9756	Protein yicC;;Putative integrase (fragment);;hypothetical protein;;Putative cytoplasmic protein (modular protein);;hypothetical protein;;putative phage gene;;hypothetical protein;;Phage immunity repressor protein (fragment);;hypothetical protein;;Putative inner membrane protein (modular protein)	phages components	GI5_XN_a			-	-	-	-
	P85_XB_b	4192313	4196564	4251	Putative phage gene (fragment);;hypothetical protein;;putative Prevent-host-death protein;;Death on curing protein;;hypothetical protein;;DNA-damage-inducible protein, part of SOS response;;Putative integrase (fragment);;putative Prevent-host-death protein	phages components	GI5_XN_b			-	-	-	-
	P85_XB_c	4196712	4204934	8222	Major facilitator superfamily;;conserved hypothetical protein;;putative sugar kinase with ribokinase-like domain;;Cytosine/purines, uracil, thiamine, allantoin permease family protein (modular protein);;putative transcriptional repressor with DNA-binding Winged helix domain;;conserved hypothetical protein; putative membrane protein;;formate dehydrogenase formation protein (fragment)	metabolism	RGP1_XN_b RGP1_XN_d			-	-	-	-
	P85_XB_d	4205178	4212433	7255	putative Carboxylesterase;;putative isochorismatase hydrolase (EC 3.3.2.1);;hypothetical protein;;Invertase (fragment);;hypothetical protein;;putative TRANSCRIPTIONAL REGULATOR TRANSCRIPTION REGULATOR PROTEIN;;hypothetical protein;;hypothetical protein;;hypothetical protein;;Replication initiation protein	metabolism/ recombination				-	-	-	-
	P85_XB_e	4212676	4220999	8323	formate dehydrogenase formation protein;;putative transferase enzyme;;conserved hypothetical protein; putative exported protein;;hypothetical protein; putative exported protein;;conserved hypothetical protein;;heme receptor;;TonB protein	environment interaction	RGP1_XN_a	P80_PL_j	GI28_PA_d	-	-	-	-
				2223106

## Sheet: X. nematophila
				F
Additional File 5.A : RGP modularisation in Xenorhabdus nematophila ATCC19061 genome and module distribution in Xenorhabdus bovienii SS-2004, Photorhabdus luminescensTT01, Photorhabdus asymbiotica ATCC43949, Yersinia pestis CO92 (Y.pestis CO92), Salmonella enterica subsp. enterica serovar Typhi (S.enter. Typhi), Erwinia carotovora subsp. atroseptica SCRI1043 (E.carat SCRI1043) and Escherichia col…
(Legend: Conseved modules are in green box, modules with 25% to 80% homologous genes are in yellow box and missing modules are in red box; Abbreviations: RGP, Region of Genomic Plasticity; GI, Genomic island; P, Phage module).
label	module	begin	end	length	description	function	X. bovienii SS-2004	P. luminescens TT01	P. asymbiotica ATCC43949	Y.pestis CO92	S.enter. typhi	E.carat SCRI1043	E.coli K12
RGP0	RGP0_XN_a	6274	15254	8980	CHP, aspartate-semialdehyde dehydrogenase, NAD(P)-binding, 50S ribosomal protein L36, putative monooxygenase, putative Drug resistance transporter (fragment), transposase finale	metabolism/drug resistance	RGP0_XB_a			-	-	-	-
	RGP0_XN_b	15323	24366	9043	zinc metalloprotease, Type I restriction-modification enzyme (subunit R, S, M), ATPase, AAA+ superfamily	environment interaction	RGP0_XB_b			-	-	-	-
RGP1	RGP1_XN_a	72194	81160	8966	putative transposase;;transposase (fragment);;Putative NADPH-quinone reductase, YabF family (fragment);;putative Protein tonB;;putative receptor protein;;conserved hypothetical protein; putative exported protein;;conserved hypothetical protein; putative exported protein;;hypothetical protein;;putative transferase enzyme	environment interaction	P85_XB_e	P80_PL_j	GI28_PA_d	-	-	-	-
	RGP1_XN_b	81166	82695	1529	formate dehydrogenase formation protein;;formate dehydrogenase-O, major subunit (fragment);;formate dehydrogenase-O, cytochrome B556 (FDO) subunit (fragment)	metabolism	P85_XB_c	core genome	core genome	+	+	+	+
	RGP1_XN_c	82739	83324	585	CcdA protein;;Cytotoxic protein CcdB	environment interaction/ host interaction		RGP54_PL_d		-	-	-	-
	RGP1_XN_d	85505	96227	10722	hypothetical protein;;hypothetical protein;;conserved hypothetical protein; putative membrane protein;;GntR-family transcriptional regulator;;hypothetical protein;;Cytosine/purines, uracil, thiamine, allantoin permease family protein (modular protein);;putative sugar kinase with ribokinase-like domain;;conserved hypothetical protein;;conserved hypothetical protein;;conserved hypothetical protein;…	metabolism	P85_XB_c			-	-	-	-
	RGP1_XN_e	97098	100499	3401	sulfate transport protein (ABC superfamily, peri_bind);;6-phosphofructokinase I;;putative transport protein (CDF family)	metabolism	RGP82_XB_a	GI109_PL_a	P103_PA_d	+	+	+	+
	RGP1_XN_f	100551	103050	2499	hypothetical protein;;conserved hypothetical protein;;putative transcriptional regulator with DNA-binding domain;;putative regulator with DNA-binding domain;;hypothetical protein	unknown				-	-	-	-
GI2	GI2_XN_a	106515	110598	4083	UDP-glucose/GDP-mannose dehydrogenase;;Myo-inositol 2-dehydrogenase;;Acetyltransferases;;aminotransferase	metabolism	RGP83_XB_a	RGP110_PL_a	RGP104_PA_b	-	-	-	-
	GI2_XN_b	111567	120983	9416	hypothetical protein; putative exported protein;;UDP-N-acetyl glucosamine-2-epimerase;;putative Glycosyltransferase;;hypothetical protein; putative membrane protein;;hypothetical protein;;conserved hypothetical protein;;hypothetical protein;;RNA-directed DNA polymerase (Reverse transcriptase) (fragment);;RNA-directed DNA polymerase (Reverse transcriptase) (fragment);;hypothetical protein;;transpo…	metabolism/ recombination				-	-	-	-
	GI2_XN_c	122814	127695	4881	putative glycosyltransferase;;putative PLP-dependent aminotransferase;;Putative glycosyltransferase;;hypothetical protein;;putative dTDP-glucose-4,6-dehydratase/UDP-glucose 4-epimerase (WeeK) (WbpM)	metabolism		RGP110_PL_b	RGP104_PA_b	-	-	-	-
RGP4	RGP4_XN_a	153371	161095	7724	O-antigen ligase RfaL (fragment);;transposase;;O-antigen ligase (fragment);;WalM protein;;WalN protein;;WalO protein;;WalR protein;;50S ribosomal subunit protein L33;;50S ribosomal subunit protein L28;;hypothetical protein	metabolism	core genome	RGP111_PL_a	RGP105_PA_a	-	-	-	-
GI5	GI5_XN_a	166403	178663	12260	Protein yicC;;Putative integrase (fragment);;hypothetical protein;;Putative cytoplasmic protein (modular protein);;hypothetical protein;;putative phage gene;;hypothetical protein;;putative bacteriophage protein;;hypothetical protein;;Putative prophage primase;;Putative phage gene (fragment);;hypothetical protein;;hypothetical protein; putative exported protein;;DNA-damage-inducible protein, part …	phages components	P85_XB_a			-	-	-	-
	GI5_XN_b	179958	183014	3056	conserved hypothetical protein;;Death on curing protein;;conserved hypothetical protein;;conserved hypothetical protein;;conserved hypothetical protein;;conserved hypothetical protein	unknown	P85_XB_b			-	-	-	-
RGP6	RGP6_XN_a	206088	209997	3909	hypothetical protein;;transposase;;hypothetical protein;;Sea14 (modular protein);;Transposon Tn21 resolvase (fragment);;conserved hypothetical protein;;conserved hypothetical protein	recombination				-	-	-	-
	RGP6_XN_b	211811	223005	11194	putative Homocitrate synthase;;putative Phosphoglycolate phosphatase;;putative Short-chain dehydrogenase/reductase SDR;;putative short chain dehydrogenase;;hypothetical protein;;putative peptide monooxygenase;;putative Sarcosine oxidase;;putative Aminoacyl-tRNA synthetase, class Ia:Cupin region;;hypothetical protein; putative exported protein;;Decarboxylase, pyridoxal-dependent	metabolism				-	-	-	-
	RGP6_XN_c	223088	232281	9193	conserved hypothetical protein;;hypothetical protein;;transposase;;transposase (fragment);;transposase (fragment);;hypothetical protein;;transposase;;transposase (fragment);;putative transposase;;hypothetical protein;;transposase;;hypothetical protein;;damage-inducible protein J;;hypothetical protein;;5,10-methylenetetrahydrofolate reductase;;conserved hypothetical protein;;conserved hypothetical…	recombination				-	-	-	-
GI8	GI8_XN_a	255155	265504	10349	transposase (fragment);;transposase (fragment);;transposase (fragment);;hypothetical protein;;transposase (fragment);;hypothetical protein;;hypothetical protein;;putative protein chain elongation factor EF-Tu; GTP-binding factor (duplicate of tufA);;putative Retron-type reverse transcriptase-like;;CP4-6 prophage; putative reverse transcriptase (fragment);;Group II intron-encoding maturase (fragme…	recombination				-	-	-	-
GI10	GI10_XN_a	368681	373056	4375	hypothetical protein;;hypothetical protein;;putative oxyreductase protein	unknown				-	-	-	-
	GI10_XN_b	373314	382665	9351	putative transcriptional regulator (LysR family);;Major facilitator family transporter;;hypothetical protein;;tryptophan deaminase, PLP-dependent;;hypothetical protein;;putative 4-hydroxyphenylacetate 3-monooxygenase, oxygenase component (EC 1.14.14.-) (4-HPA 3-monooxygenase large component) (4-HPA 3- hydroxylase);;conserved hypothetical protein;;hypothetical protein;;putative 4-hydroxyphenylacet…	metabolism				-	-	-	-
RGP12	RGP12_XN_a	453933	460269	6336	conserved hypothetical protein; putative exported protein;;conserved hypothetical protein;;anaerobic ribonucleotide reductase activating protein;;anaerobic ribonucleoside-triphosphate reductase;;hypothetical protein; putative exported protein;;putative translation initiation inhibitor (YjgF);;aspartate carbamoyltransferase, regulatory subunit (allosteric regulation);;hypothetical protein;;Low cal…	metabolism		RGP101_PL_e	core genome	+	+	+	+
	RGP12_XN_b	460279	470727	10448	hypothetical protein;;putative formate dehydrogenase (C-terminal), related to acid resistance with formate dehydrogenase/DMSO reductase, domains 1-3 and ADC-like domain;;conserved hypothetical protein;;hypothetical protein;;putative plasmid-related protein;;hypothetical protein;;hypothetical protein;;aspartate carbamoyltransferase, catalytic subunit;;conserved hypothetical protein;;conserved hypo…	metabolism				-	-	-	-
	RGP12_XN_c	470904	477871	6967	transposase;;putative LysE family transporter;;hypothetical protein;;D-cysteine desulfhydrase, PLP-dependent enzyme (fragment);;hypothetical protein;;ornithine carbamoyltransferase 1;;hypothetical protein;;conserved hypothetical protein;;putative acetyltransferase (EC 2.3.1.-);;conserved hypothetical protein;;hypothetical protein;;transposase	metabolism				+/-	+/-	+/-	+/-
	RGP12_XN_d	477969	487668	9699	transposase;;hypothetical protein;;hypothetical protein;;putative transcriptional regulator with periplasmic binding protein domain (LysR family);;putative tartrate dehydrogenase;;putative betaine/choline/glycine transport protein (BCCT family);;putative di(mono)oxygenase, alpha subunit with ISP and Bet v1-like domains;;succinate-semialdehyde dehydrogenase I, NADP-dependent;;transposase	metabolism				+	-	-	+
	RGP12_XN_e	487847	493116	5269	putative oxidoreductase with ferredoxin-like NADP-linked, 2Fe-2S ferredoxin-like and with ferredoxin-like NADP-linked and riboflavin synthase-like domains;;conserved hypothetical protein; putative exported protein;;Cro-like protein;;cysteine transport protein (ABC superfamily, peri_bind);;putative amino acid transport protein (ABC superfamily, atp_bind);;putative amino acid transport protein (ABC…	metabolism				+/-	+/-	+/-	+/-
	RGP12_XN_f	493320	496962	3642	transposase (fragment);;conserved hypothetical protein;;hypothetical protein;;putative transposase;;conserved hypothetical protein;;Aec51	recombination				-	-	-	-
GI13	GI13_XN_a	502831	510132	7301	hypothetical protein;;transposase (fragment);;transposase (fragment);;hypothetical protein;;conserved hypothetical protein;;transposase (fragment);;putative amidase amiD (EC 3.5.1.4);;transposase (fragment);;hypothetical protein;;hypothetical protein;;hypothetical protein;;hypothetical protein; putative exported protein	unknown				-	-	-	-
	GI13_XN_b	510117	524839	14722	transposase;;transposase;;hypothetical protein;;hypothetical protein;;putative Metallothiol transferase fosB (EC 2.5.1.-) (Fosfomycin resistance protein);;putative Gamma-butyrobetaine dioxygenase;;Aldo/keto reductase;;hypothetical protein;;hypothetical protein;;ABC transporter related;;putative ABC-2 type transport system permease protein;;conserved hypothetical protein; putative membrane protein…	metabolism/drug resistance	RGP13_XN_b RGP32bis_XB_j			-	-	-	-
	GI13_XN_c	525237	529350	4113	putative hydrolase, haloacid dehalogenase-like family;;NADH pyrophosphatase;;dipeptidyl carboxypeptidase II;;hypothetical protein	metabolism				-	-	-	-
RGP15	RGP15_XN_a	552883	558928	6045	hypothetical protein;;transposase (fragment);;transposase (fragment);;putative lysyl-tRNA synthetase with Class II aaRS and biotin synthetase domains;;glycerophosphodiester phosphodiesterase, periplasmic;;hypothetical protein;;sn-glycerol-3-phosphate transport protein (MFS family)	unknown/ recombination	core genome	core genome	core genome	+	+	+	+
	RGP15_XN_b	559887	563051	3164	Putative non-ribosomal peptide synthetase (fragment)	antibiotic synthesis	core genome			-	-	-	-
	RGP15_XN_c	563048	568294	5246	conserved hypothetical protein;;hypothetical protein;;conserved hypothetical protein;;conserved hypothetical protein;;glycerol dehydrogenase, NAD;;hypothetical protein;;putative Cytochrome-c oxidase;;hypothetical protein	metabolism / unknown				-	-	-	-
RGP16	RGP16_XN_a	578940	588273	9333	conserved hypothetical protein; Putative permease;;glycerate kinase I;;hypothetical protein;;Arsenical pump-driving ATPase, putative (fragment);;high-affinity branched-chain amino acid transport protein (ABC superfamily, peri_bind);;high-affinity branched-chain amino acid transport protein (ABC superfamily, membrane);;high-affinity branched-chain amino acid transport protein (ABC superfamily, mem…	metabolism		RGP92_PL_c	RGP89_PA_c	+	+	+	+
RGP17	RGP17_XN_a	618336	625987	7651	hypothetical protein;;hypothetical protein;;Asparagine synthetase [glutamine-hydrolyzing] 3 (EC 6.3.5.4) (fragment);;transposase;;hypothetical protein;;conserved hypothetical protein;;hypothetical protein;;transposase;;transposase (fragment);;transposase (fragment);;transposase	recombination				-	-	-	-
	RGP17_XN_b	626513	636554	10041	hypothetical protein;;hypothetical protein;;hypothetical protein;;putative Transposase (fragment);;conserved hypothetical protein;;Transposase;;transposase;;hypothetical protein;;hypothetical protein;;hypothetical protein;;hypothetical protein;;hypothetical protein;;transposase (fragment);;transposase (fragment);;conserved hypothetical protein;;hypothetical protein;;conserved hypothetical protein…	unknown/ recombination				-	-	-	-
RGP19	RGP19_XN_a	664955	667382	2427	Pyrrolidone-carboxylate peptidase 2 (EC 3.4.19.3) (5-oxoprolyl- peptidase 2) (Pyroglutamyl-peptidase I 2) (PGP-I 2) (Pyrase 2);;conserved hypothetical protein; putative membrane protein;;putative membrane protein	metabolism	RGP25_XB_b	GI95_PL_e		+	-	-	-
	RGP19_XN_b	667770	673236	5466	putative transcriptional regulator LuxR family (partial);;putative transcriptional regulator (partial);;putative transcriptional regulator (LuxR family, partial);;transposase;;transposase;;transposase (fragment);;transposase (fragment);;transposase (fragment);;putative transposase;;hypothetical protein;;conserved hypothetical protein	environment interaction/ recombination				-	-	-	-
GI20	GI20_XN_a	693213	699565	6352	hypothetical protein;;hypothetical protein;;Gene 55 protein (fragment) (modular protein);;hypothetical protein;;transposase (fragment);;transposase;;transposase (fragment);;conserved hypothetical protein;;hypothetical protein;;putative oxidoreductase component with FMN-binding split barrel domain;;4-hydroxyphenylacetate 3-monooxygenase, oxygenase component;;hypothetical protein	metabolism				+/-	+/-	-	-
	GI20_XN_b	699725	710429	10704	hypothetical protein;;Regulator of the 4HPA-hydroxylase operon;;putative transport protein (MFS family);;putative 2,4-dihydroxyhept-2-ene-1,7-dioic acid aldolase, with PEP/pyruvate domain;;2-oxo-hepta-3-ene-1,7-dioic acid hydratase (EC 4.2.-.-) (OHED hydratase);;succinate-semialdehyde dehydrogenase I, NADP-dependent;;5-carboxymethyl-2-hydroxymuconate delta-isomerase (EC 5.3.3.10) (5- carboxymethy…	metabolism				+	+	-	+/-
	GI20_XN_c	711660	722676	11016	transcriptional activator of maltose metabolism;;hypothetical protein;;Putative DNA-binding prophage protein;;hypothetical protein;;transposase;;transposase;;Putative transposase (fragment);;transposase (fragment);;transposase;;hypothetical protein;;transposase (fragment);;transposase (fragment);;hypothetical protein;;hypothetical protein;;transposase;;transposase (fragment)	recombination				-	-	-	-
	GI20_XN_d	722639	725755	3116	hypothetical protein;;hypothetical protein;;NilR transcription factor;;NilQ;;hypothetical protein;;transposase	host interaction				-	-	-	-
	GI20_XN_e	725853	733089	7236	transposase;;hypothetical protein; putative membrane protein;;hypothetical protein; putative membrane protein;;3-oxoacyl-[acyl-carrier protein] reductase (EC 1.1.1.-) (modular protein);;conserved hypothetical protein;;conserved hypothetical protein;;putative Amino-acid binding protein;;putative transcriptional regulator	metabolism				-	-	-	-
	GI20_XN_f	733523	736331	2808	Site-specific recombinase, phage integrase family (fragment);;Putative prophage primase (fragment);;hypothetical protein;;hypothetical protein;;Putative membrane protein precursor (fragment);;conserved hypothetical protein;;transposase	phages components				-	-	-	-
	GI20_XN_g	736279	740817	4538	conserved hypothetical protein;;hypothetical protein;;hypothetical protein;;hypothetical protein; putative exported protein;;hypothetical protein;;putative Transposase;;putative Transposase;;putative Transposase	unknown/ recombination				-	-	-	-
	GI20_XN_h	741281	747883	6602	hypothetical protein;;citrate and C4-dicarboxylic acids transport protein (DAACS family);;aldehyde dehydrogenase B (lactaldehyde dehydrogenase);;hypothetical protein; putative exported protein;;conserved hypothetical protein; putative membrane protein	metabolism	RGP71_XB_a			-	-	-	-
GI22	GI22_XN_a	874117	882709	8592	conserved hypothetical protein;;Similar to Biotin carboxylase;;conserved hypothetical protein;;Major facilitator family transporter;;hypothetical protein;;hypothetical protein;;hypothetical protein; putative membrane protein;;putative transposase;;hypothetical protein;;putative transposase	metabolism/ unknown	RGP25_XB_a			-	-	-	-
	GI22_XN_b	882729	887984	5255	putative Proprotein convertase 2	unknown				-	-	-	-
	GI22_XN_c	888772	895019	6247	Putative phage integrase (fragment);;putative phage integrase;;hypothetical protein;;transposase (fragment);;transposase (fragment);;transposase;;transposase (fragment);;transposase;;transposase	recombination				-	-	-	-
RGP22bis	RGP22bis_XN_a	899351	902318	2967	conserved hypothetical protein;;methionine adenosyltransferase 1 (AdoMet synthetase);;arginine decarboxylase, PLP-binding, biosynthetic;;conserved hypothetical protein;;agmatinase	metabolism	core genome	core genome	core genome	+	+	+	+
	RGP22bis_XN_b	902529	912124	9595	4'-phosphopantetheinyl tranferase;;UDP-galactose 4-epimerase;;hypothetical protein;;hypothetical protein; putative exported protein;;hypothetical protein;;cysteine synthase B (O-acetylserine sulfhydrolase B) (fragment);;conserved hypothetical protein;;cystathionine gamma-synthase, PLP-dependent;;hypothetical protein;;peptide deformylase;;hypothetical protein;;putative methyl-directed mismatch rep…	metabolism	RGP65_XB_a			-	-	-	-
RGP24	RGP24_XN_a	962852	972689	9837	putative Cysteine synthase (EC 2.5.1.47);;hypothetical protein;;hypothetical protein;;putative Rhs family protein;;hypothetical protein; putative exported protein;;hypothetical protein;;hypothetical protein; putative exported protein	metabolism/ recombination				-	-	-	-
RGP25	RGP25_XN_a	993862	1000682	6820	hypothetical protein;;hypothetical protein; putative exported protein;;conserved hypothetical protein; putative exported protein;;conserved hypothetical protein; putative exported protein;;putative transport protein (ABC superfamily, atp_bind);;conserved hypothetical protein; putative membrane protein;;conserved hypothetical protein; putative exported protein;;conserved hypothetical protein; puta…	unknown		RGP64_PL_c	RGP57_PA_v RGP48_PA_c	-	-	-	-
	RGP25_XN_b	1000933	1004895	3962	conserved hypothetical protein;;hypothetical protein;;conserved hypothetical protein;;hypothetical protein;;hypothetical protein;;conserved hypothetical protein	unknown				-	-	-	-
	RGP25_XN_c	1007080	1009629	2549	Txp40, 40kDa insecticidal toxin (previously name A24tox);;hypothetical protein;;hypothetical protein;;conserved hypothetical protein; putative exported protein	host interaction				-	-	-	-
P26	P26_XN_a	1016887	1019299	2412	hypothetical protein;;hypothetical protein;;putative sugar kinase with ribokinase-like domain	metabolism/ unknown				-	-	-	-
	P26_XN_b	1019735	1021500	1765	JHE-like toxin, ''Photorhabdus insecticidal related'' toxin, PirB;;JHE-like toxin, ''Photorhabdus insecticidal related'' toxin, PirA	host interaction		RGP92_PL_b	RGP89_PA_b	-	-	-	-
	P26_XN_c	1022034	1024960	2926	hypothetical protein;;conserved hypothetical protein;;Threonine-phosphate decarboxylase (EC 4.1.1.81) (L-threonine-O-3- phosphate decarboxylase);;Uroporphyrin-III C-methyltransferase (EC 2.1.1.107) (Urogen III methylase) (SUMT) (Uroporphyrinogen III methylase) (UROM)	metabolism	RGP17_XB_c	P71_PL_f	P39_PA_b	-	-	-	-
	P26_XN_d	1025920	1043537	17617	Cobyrinic acid A,C-diamide synthase;;Cobalamin biosynthesis protein cbiB;;Cobalt-precorrin-8X methylmutase (EC 5.4.1.-) (Cobalt-precorrin isomerase) (HBA synthase);;putative cobalt-precorrin-6A synthase [deacetylating] (EC 2.1.1.-);;putative cobalt-precorrin-6Y C(5)-methyltransferase (EC 2.1.1.-) (Cobalt-precorrin-6 methyltransferase) (Cobalt-precorrin-6Y methylase);;putative cobalt-precorrin-6Y …	metabolism	RGP17_XB_b	P71_PL_h	P39_PA_e	-	+	-	-
	P26_XN_e	1043577	1052477	8900	Methionine-rich PixA inclusion body protein;;transposase (fragment);;putative AMP-dependent synthetase/ligase;;3-oxoacyl-[acyl-carrier-protein] reductase;;conserved hypothetical protein;;hypothetical protein;;Exoenzyme S synthesis regulatory protein exsA;;conserved hypothetical protein;;conserved hypothetical protein;;transposase	metabolism				-	-	-	-
	P26_XN_f	1052714	1062688	9974	conserved hypothetical protein;;conserved hypothetical protein;;Replication gene A protein (GpA);;conserved hypothetical protein;;DinI-like protein in retron EC67;;Tail protein X (GpX);;conserved hypothetical protein; putative exported protein;;hypothetical protein;;Baseplate assembly protein V (GpV);;Baseplate assembly protein W (GpW);;Baseplate assembly protein J (GpJ);;Tail protein I (GpI);;hy…	phages components	P22bis_XB_r	P0_PL_b	P0_PA_b	-	+/-	-	-
	P26_XN_g	1063668	1085234	21566	putative membrane protein;;hypothetical protein;;e14 prophage; putative tail fiber protein (modular protein);;conserved hypothetical protein;;hypothetical protein;;hypothetical protein;;conserved hypothetical protein;;putative e14 prophage; tail fiber protein;;putative e14 prophage; tail fiber assembly;;hypothetical protein;;e14 prophage; putative tail fiber protein (modular protein);;Major tail …	phages components	P22bis_XB_p	GR0_PL_a	P0_PA_c	-	+/-	+/-	-
	P26_XN_h	1085374	1090163	4789	hypothetical protein;;Pyoverdine biosynthesis protein;;Pyoverdine biosynthesis protein;;conserved hypothetical protein;;putative glutathione S-transferase	environment interaction	P22bis_XB_o			-	-	+	-
	P26_XN_i	1090567	1097693	7126	putative acetyl-CoA synthetase of the propionate catabolism operon with firefly luciferase-like ATPase domain (fragment);;putative acetyl-CoA synthetase of the propionate catabolism operon with firefly luciferase-like ATPase domain (fragment);;2-methyl citrate dehydratase;;methylcitrate synthase (citrate synthase 2);;2-methylisocitrate lyase;;transcriptional activator of propionate catabolism (EB…	metabolism	P22bis_XB_n	P80_PL_L	GI28_PA_g	-	+	-	+
	P26_XN_j	1098808	1104212	5404	hypothetical protein;;hypothetical protein;;Heme/hemopexin utilization protein C precursor;;hypothetical protein; putative exported protein;;hypothetical protein;;hypothetical protein;;putative trasnposase	environment interaction	RGP63_XB_b	RGP28_PL_e	RGP79_PA_a	-	-	+/-	-
	P26_XN_k	1105515	1113168	7653	choline dehydrogenase, a flavoprotein;;NAD+-dependent betaine aldehyde dehydrogenase;;transcriptional repressor for the cellular response to osmotic stress (TetR/AcrR family);;high-affinity choline transport protein (BCCT family);;hypothetical protein; putative membrane protein;;hypothetical protein	metabolism	RGP63_XB_a			+	-	+	+
RGP28bis	RGP28_XN_a	1163461	1177993	14532	Putative siderophore biosynthetic enzyme;;FhuE receptor (Outer-membrane receptor for ferric iron uptake);;Ferric enterobactin binding periplasmic protein FepB;;ferric enterobactin transport protein (ABC superfamily, membrane);;Ferric enterobactin transport system permease protein FepG;;ferric enterobactin transport protein (ABC superfamily, atp_bind);;ferric hydroxamate transport protein;;putativ…	environment interaction	RGP61_XB_b	RGP105_PL_a		+	-	-	-
	RGP28_XN_b	1178307	1183766	5459	putative Histidinol-phosphate transaminase;;multidrug transport protein (MFS family);;multidrug resistance secretion protein;;hypothetical protein;;transcriptional repressor of multidrug resistance pump (MarR family);;hypothetical protein; putative exported protein;;conserved hypothetical protein;;hypothetical protein	drug resistance	core genome	core genome	core genome	+	+	+	+
	RGP28_XN_c	1183099	1185816	2717	hypothetical protein; putative exported protein;;conserved hypothetical protein;;hypothetical protein;;hypothetical protein;;hypothetical protein;;hypothetical protein;;hypothetical protein;;methylated-DNA--protein-cysteine methyltransferase (6-O- methylguanine-DNA methyltransferase) (O-6-methylguanine-DNA- alkyltransferase)	unknown				-	-	-	-
RGP29	RGP29_XN_a	1222208	1227213	5005	Chitobiase precursor (N-acetyl-beta-glucosaminidase) (Beta-N-acetylhexosaminidase);;transcriptional repressor of iron transport (Fur family);;flavodoxin 1;;putative LexA regulated, SOS response;;putative transcriptional regulator with DNA-binding domain (fragment);;putative transcriptional regulator with DNA-binding domain (fragment)	environment interaction	RGP22_XB_e	RGP32_PL_b	GI73_PA_q	+	+/-	+/-	+/-
	RGP29_XN_b	1227401	1233909	6508	hypothetical protein;;hypothetical protein;;Complete genome; segment 14/17;;conserved hypothetical protein;;hypothetical protein;;hypothetical protein;;Alkaline protease secretion protein aprE (fragment);;Putative type I secretion protein;;conserved hypothetical protein;;conserved hypothetical protein;;conserved hypothetical protein; putative exported protein	environment interaction				-	-	-	-
	RGP29_XN_c	1234148	1259410	25262	ABC transporter RTX toxin;;RTX toxin ABC transporter protein RtxD;;RTX toxin ABC transporter;;conserved hypothetical protein;;RTX toxin activating protein;;toxin RtxA;;putative membrane protein;;hypothetical protein;;Methyltransferase	host interaction	RGP22_XB_c	RGP32_PL_c GI19_PL_a	GI73_PA_o GI73_PA_p	+	-	-	-
	RGP29_XN_d	1259608	1269421	9813	putative enzyme with alpha/beta-Hydrolase domain;;negative modulator of replication initiation;;phosphoglucomutase;;hypothetical protein;;hypothetical protein;;conserved hypothetical protein;;putative Aminotransferase;;hypothetical protein;;Pullulanase precursor	unknown
GI31	GI31_XN_a	1330887	1339987	9100	hypothetical protein;;putative ABC-type transport system;;putative transport protein (ABC superfamily, membrane);;putative transport protein (ABC superfamily, membrane);;putative transport protein (ABC superfamily, membrane);;putative multidrug resistance membrane protein;;putative transcriptional repressor with homeodomain-like DNA binding domain (TetR/AcrR family);;putative ATP-dependent RNA he…	metabolism	RGP20_XB_c	RGP37_PL_b	RGP69_PA_d	-	+	-	+
	GI31_XN_b	1340040	1349382	9342	7 conserved hypothetical protein;;VgrG	unknown	P22bis_XB_k			-	-	-	-
	GI31_XN_c	1350539	1362055	11516	Putative membrane protein (fragment);;hypothetical protein;;3-mercaptopyruvate sulfurtransferase;;conserved hypothetical protein(putative exported protein);;LexA-regulated (SOS) repair enzyme;;hypothetical protein;;2 transposases;;hypothetical protein;;putative alkylphosphonate uptake protein in phosphonate metabolism (fragment);;stress response DNA-binding protein with ferritin-like domain;;thre…	metabolism	RGP20_XB_b	RGP37_PL_e	RGP69_PA_b	-	-	-	-
	GI31_XN_d	1362525	1367769	5244	putative transport protein (ABC superfamily, atp_bind);;ATP-dependent adenylate transferase, modifies MoaD;;molybdopterin biosynthesis protein, molybdenum incorporation step;;conserved hypothetical protein(putative membrane protein);;hypothetical protein	metabolism	RGP20_XB_a	RGP37_PL_g	core genome	+	+	-	-
RGP32	RGP32_XN_a	1382291	1389101	6810	hypothetical protein;;hypothetical protein	unknown			RGP19_PA_k	-	-	-	-
	RGP32_XN_b	1389235	1394643	5408	putative transmembrane protein;;gluconate-6-phosphate dehydrogenase, decarboxylating;;hypothetical protein;;conserved hypothetical protein;;putative alcohol dehydrogenase with dehydroquinate synthase-like domain	metabolism	core genome	core genome	RGP68_PA_a	-	-	-	-
	RGP32_XN_c	1394825	1397497	2672	conserved hypothetical protein;;conserved hypothetical protein; putative membrane protein;;hypothetical protein;;Arsenite methyltransferase (EC 2.1.1.137) (S-adenosyl-L- methionine:arsenic(III) methyltransferase) (Methylarsonite methyltransferase);;hypothetical protein	metabolism				-	-	-	-
RGP35	RGP35_XN_a	1500248	1506360	6112	hypothetical protein;;transposase;;hypothetical protein;;transposase (fragment);;putative efflux transport protein (PET family) (fragment);;putative amino-acid transport protein;;e14 prophage; inversion of adjacent DNA;;hypothetical protein	unknown/ phage components				-	-	-	-
GI36	GI36_XN_a	1520361	1523967	3606	hypothetical protein;;hypothetical protein;;hypothetical protein;;Magnesium transporting ATPase, P-type 1 (EC 3.6.3.2) (Mg(2+) transport ATPase, P-type 1) (fragment);;hypothetical protein;;hypothetical protein;;dihydro-orotase;;hypothetical protein;;hypothetical protein	environment interaction				-	-	-	-
	GI36_XN_b	1524065	1526918	2853	transposase (fragment);;transposase (fragment);;Putative transposase (fragment);;transposase;;Putative transposase	recombination				-	-	-	-
	GI36_XN_c	1527201	1532085	4884	putative L-lactate permease;;L-lactate dehydrogenase, FMN-linked;;hypothetical protein;;conserved hypothetical protein;;hypothetical protein;;Phenazine biosynthesis PhzC/PhzF protein;;hypothetical protein; putative exported protein	metabolism	P15_XB_c			-	+/-	-	+/-
	GI36_XN_d	1532199	1537493	5294	lauroyl transferase;;conserved hypothetical protein;;conserved hypothetical protein;;conserved hypothetical protein;;conserved hypothetical protein;;cold shock protein, transcription antiterminator, affects expression of rpoS and uspA;;hypothetical protein;;putative membrane protein	metabolism	GI29_XB_e	GI44_PL_c	GI64_PA_b	+/-	+/-	+/-	+/-
	GI36_XN_e	1539072	1544930	5858	transposase (fragment);;transposase (fragment);;transposase (fragment);;transposase (fragment);;Putative transposase (fragment);;putative transposase (fragment);;hypothetical protein;;conserved hypothetical protein;;putative transposase (fragment);;conserved hypothetical protein;;putative transposase (fragment);;hypothetical protein	recombination				-	-	-	-
GI37	GI37_XN_a	1570779	1620067	49288	hypothetical protein;;putative Adenosylmethionine decarboxylase;;Fatty acid desaturase involved in xenocoumacin synthesis;;Saccharopine dehydrogenase involved in xenocoumacin synthesis;;Polyketide synthase involved in xenocoumacin synthesis;;Non-ribosomal peptide synthase involved in xenocoumacin synthesis;;Conserved hypothetical protein involved in xenocoumacin synthesis;;Thioesterase involved i…	antibiotic synthesis				-	-	-	-
GI38	GI38_XN_a	1632534	1641569	9035	Putative fimbrial protein FimA;;putative outer membrane usher protein precursor;;putative periplasmic chaperone protein with PapD-like and periplasmic chaperone C- domains;;putative Fimbrial subunit (pilin);;putative export protein for flagellar biosynthesis;;putative part of export apparatus for flagellar proteins	host interaction	GI16_XB_a RGP30_XB_b RGP30_XB_c RGP38_XB_a	RGP45_PL_e RGP52_PL_b	RGP63_PA_b RGP57_PA_a	+/-	+	+/-	+
	GI38_XN_b	1644291	1657054	12763	transposase;;hypothetical protein;;hypothetical protein;;hypothetical protein;;putative DNA binding protein;;putative UvrD/REP helicase;;hypothetical protein;;transposase;;hypothetical protein;;DNA-invertase;;transposase;;Afp12 (fragment)	recombination				-	-	-	-
	GI38_XN_c	1657555	1711940	54385	putative ATPase component of ABC transporters with duplicated ATPase domains;;Putative polyketide synthase pksJ (PKS);;putative Phenylalanine racemase (ATP-hydrolyzing);;putative Pyruvate dehydrogenase (acetyl-transferring);;putative Oleoyl-[acyl-carrier-protein] hydrolase;;putative multidrug/chloramphenicol efflux transport protein (MFS superfamily);;Acyltransferase (fragment);;putative Phenylal…	antibiotic synthesis/drug resistance		RGP45_PL_c	RGP63_PA_d	-	-	-	-
	GI38_XN_d	1712339	1727977	15638	transposase (fragment);;hypothetical protein;;hypothetical protein;;transposase (fragment);;transposase;;transposase;;putative Resolvase/recombinase;;putative surface protein;;putative Nematicidal protein 2;;hypothetical protein;;putative insertion sequence ATP-binding protein y4bM/y4kI/y4tA;;transposase;;transposase;;conserved hypothetical protein;;transposase (fragment);;transposase (fragment);…	recombination/host interaction				-	-	-	-
GI39	GI39_XN_a	1734218	1746040	11822	hypothetical protein;;hypothetical protein;;hypothetical protein;;transposase;;transposase (fragment);;transposase;;hypothetical protein;;transposase (fragment);;putative RNA-directed DNA polymerase (fragment);;conserved hypothetical protein;;transposase (fragment);;Putative reverse transcriptase;;RNA-directed DNA polymerase (Reverse transcriptase) (fragment);;transposase (fragment);;putative Lex…	recombination				-	-	-	-
	GI39_XN_b	1745642	1751923	6281	Insertion element IS1 1/2/3/5/6 protein insA (IS1a/IS1b/IS1c/IS1d) (modular protein);;conserved hypothetical protein;;Chelated iron transport system membrane protein yfeD;;Chelated iron transport system membrane protein yfeC;;Chelated iron transport system membrane protein yfeB;;Periplasmic chelated iron-binding protein yfeA precursor;;lytic murein endotransglycosylase E, membrane-bound (fragment)	environment interaction	RGP40_XB_c	RGP65_PL_b	RGP47_PA_a	+	+	+	-
RGP40	RGP40_XN_a	1769173	1773241	4068	hypothetical protein;;lipoprotein;;hypothetical protein;;putative regulator with DNA-binding domain (fragment);;conserved hypothetical protein;;conserved hypothetical protein;;hypothetical protein; putative exported protein;;hypothetical protein;;hypothetical protein;;Regulatory protein pqrA;;conserved hypothetical protein; putative membrane protein	unknown				-	-	-	-
	RGP40_XN_b	1773381	1780801	7420	Hemin transport system ATP-binding protein hmuV;;vitamin B12 transport protein (ABC superfamily, membrane);;Hemin-binding periplasmic protein hmuT precursor;;Hemin transport protein hmuS;;Hemin receptor precursor;;transposase;;hypothetical protein	environment interaction	RGP43_XB_a	RGP64_PL_a	RGP48_PA_a	+	-	-	-
GI41	GI41_XN_a	1811424	1827483	16059	hypothetical protein;;hypothetical protein;;putative transposase (fragment);;hypothetical protein;;hypothetical protein;;hypothetical protein;;conserved hypothetical protein;;conserved hypothetical protein;;RNA-directed DNA polymerase (Reverse transcriptase) (fragment);;transposase;;transposase;;conserved hypothetical protein;;hypothetical protein;;hypothetical protein;;hypothetical protein; puta…	unknown				-	-	-	-
RGP42	RGP42_XN_a	1841963	1852440	10477	membrane protein which senses glucose-6-phosphate, interacts with UhpB and UhpA, regulates uhpT expression;;sensory histidine kinase in two-component regulatory sytem with UhpA, regulates uhptT expression;;Qin prophage; part of two-component toxin-antitoxin system with RelB, transcriptional corepressor of relBE operon (fragment);;Qin prophage; part of two-component toxin-antitoxin system with Rel…	metabolism				+/-	+/-	+/-	+/-
P43	P43_XN_a	1857516	1876264	18748	conserved hypothetical protein;;hypothetical protein;;hypothetical protein;;hypothetical protein; putative membrane protein;;transposase (fragment);;transposase (fragment);;hypothetical protein;;Regulatory protein cro;;putative prophage repressor protein ( phage repressor protein cI);;hypothetical protein; putative exported protein;;e14 prophage; putative tail fiber protein (modular protein);;CPS…	phages components				-	-	-	-
GI44	GI44_XN_a	1879452	1887727	8275	transposase;;putative transposase (fragment);;putative efflux transport protein (PET family) (fragment);;transposase;;transposase (fragment);;hypothetical protein;;transposase;;NgrE (modular protein);;putative phage host specificity protein ( phage tail protein);;putative phage tail assembly protein ( phage tail protein)	environment interaction/ phage components	P22bis_XB_i			-	-	-	-
	GI44_XN_b	1887935	1897415	9480	transposase;;putative insertion sequence ATP-binding protein y4bM/y4kI/y4tA;;hypothetical protein;;TnpA-like protein;;hypothetical protein;;putative transposase;;hypothetical protein;;hypothetical protein;;Qin prophage; cold shock protein;;hypothetical protein;;hypothetical protein;;Gene, complete cds (fragment);;Gene, complete cds (fragment);;Aec51;;conserved hypothetical protein;;transposase	phages components	P15_XB_g			-	-	-	-
	GI44_XN_c	1897563	1897940	377	PA-I galactophilic lectin (PA-IL) (Galactose-binding lectin)	host interaction				-	-	-	-
	GI44_XN_d	1898364	1915648	17284	transposase (fragment);;hypothetical protein;;hypothetical protein;;hypothetical protein;;Extended spectrum beta-lactamase (fragment);;Non Ribosomal peptide synthetase (-succinylbenzoate--CoA ligase);;putative transposase	antibiotic synthesis/drug resistance				-	-	-	-
	GI44_XN_e	1916127	1929419	13292	hypothetical protein;;hypothetical protein;;hypothetical protein;;Mcf2;;conserved hypothetical protein;;putative Phosphoprotein phosphatase;;hypothetical protein;;putative heat shock protein;;hypothetical protein;;hypothetical protein;;hypothetical protein;;Attachment invasion locus protein precursor	host interaction				-	-	-	-
	GI44_XN_f	1929665	1972628	42963	Pyridoxal-dependent decarboxylase;;Non-ribosomal peptide synthetase;;Non-ribosomal peptide synthetase (fragment);;putative Phenylalanine racemase (ATP-hydrolyzing)	antibiotic synthesis	GI31_XB_a	RGP65_PL_a	GI73_PA_e GI73_PA_m	-	-	+/-	-
	GI44_XN_g	1972645	1978703	6058	hypothetical protein;;conserved hypothetical protein;;putative transposase (fragment);;hypothetical protein;;hypothetical protein;;putative transposase;;transposase (fragment);;hypothetical protein;;Insertion element IS1 1/2/3/5/6 protein insA (IS1a/IS1b/IS1c/IS1d) (modular protein);;Insertion element IS1 1/5/6 protein insB (fragment);;hypothetical protein;;transposase (fragment)	recombination				-	-	-	-
	GI44_XN_h	1978716	1980746	2030	putative esterase;;alcohol dehydrogenase class III	metabolism	core genome	core genome	core genome	+	+	+	+
	GI44_XN_i	1981018	1986583	5565	conserved hypothetical protein;;holin;;hypothetical protein;;Insertion element iso-IS1n protein insB;;Insertion element IS1 1/2/3/5/6 protein insA (IS1a/IS1b/IS1c/IS1d) (modular protein);;hypothetical protein;;hypothetical protein;;conserved hypothetical protein;;GLP_516_24861_27293 (fragment);;hypothetical protein;;hypothetical protein	recombination				+/-	+/-	+/-	+/-
	GI44_XN_j	1986686	1994315	7629	arginine decarboxylase, inducible by acid, catabolic;;putative putrescine/ornithine transport protein, cryptic (APC family);;hypothetical protein;;putative sugar kinase with ribokinase-like domain;;conserved hypothetical protein;;hypothetical protein; putative exported protein;;putative transport protein (NUP family)	metabolism	RGP35_XB_a			+/-	+/-	-	+/-
	GI44_XN_k	1994533	1998412	3879	universal stress protein UP12, flavoprotein, ETFP adenine nucleotide-binding domain;;Universel stress protein F putative electron transfer flavoprotein with adenine nucleotide-binding domain;;hypothetical protein;;DNA-specific endonuclease I (modular protein);;hypothetical protein;;Phosphate starvation-inducible protein	environment interaction	RGP35_XB_a	RGP48_PL_b	GI61_PA_d	-	+/-	+/-	+/-
	GI44_XN_L	1998504	2008041	9537	hypothetical protein;;ubiquinol oxidase subunit II, cyanide insensitive;;ubiquinol oxidase subunit I, cyanide insensitive;;putative Alkaline phosphatase;;hypothetical protein;;putative bifunctional: transcriptional regulator (GntR family) (N-terminal); amino transferase (C-terminal);;conserved hypothetical protein;;hypothetical protein;;hypothetical protein;;hypothetical protein;;putative transpo…	metabolism	RGP32bis_XB_c	RGP48_PL_b	GI61_PA_b	-	-	-	-
	GI44_XN_m	2009374	2012719	3345	2 putative transposase (fragment);;Putative deaminase protein with metallo-dependent hydrolase domain;;transposase;;putative protein with metallo-dependent hydrolase domain, commonly a deaminase (fragment)	metabolism/ recombination			RGP8_PA_a	-	-	-	+
GI45	GI45_XN_a	2026130	2034208	8078	Putative flavoprotein involved in K+ transport;;conserved hypothetical protein;;putative Thiamine-phosphate kinase;;conserved hypothetical protein;;conserved hypothetical protein;;putative Aliphatic nitrilase (EC 3.5.5.7);;conserved hypothetical protein;;putative Transcriptional regulator, Fis family	metabolism		RGP28_PL_d	RGP79_PA_c	-	-	-	-
	GI45_XN_b	2034237	2043060	8823	putative transport protein (SulP family);;putative PA-I galactophilic lectin (PA-IL) (Galactose-binding lectin);;hypothetical protein (Similarities with unknown protein from a prophage);;hypothetical protein;;hypothetical protein; putative exported protein;;putative transcriptional regulator;;putative Fosfomycin resistance protein fosX;;conserved hypothetical protein;;putative oxydoreductase prot…	environment interaction/ host interaction				-	-	-	-
RGP46	RGP46_XN_a	2061905	2083709	21804	hypothetical protein;;Arginine aminomutase;;Aminotransferase, class I and II precursor;;putative Clavaminate synthase;;Long-chain-fatty-acid--CoA ligase (polyketide synthase);;Phenylalanine racemase (ATP-hydrolyzing)(polyketide synthase);;hypothetical protein; putative membrane protein;;putative 2-dehydropantoate 2-reductase;;hypothetical protein;;putative Phenylalanine racemase (ATP-hydrolyzing)…	antibiotic synthesis				-	-	-	-
RGP47	RGP47_XN_a	2106427	2122142	15715	B component of insecticidal toxin complex (Tc);;partially similar to A component of insecticidal toxin complex (Tc);;C component of insecticidal toxin complex (Tc)	host interaction				+/-	-	-	-
RGP48	RGP48_XN_a	2127150	2132951	5801	conserved hypothetical protein;;Adenylosuccinate synthetase 1 (EC 6.3.4.4) (IMP--aspartate ligase 1) (AdSS 1) (AMPSase 1);;putative Phosphoglycolate phosphatase;;conserved hypothetical protein;;1-(5-phosphoribosyl)-5-[(5-phosphoribosylamino)methylideneamino] imidazole-4-carboxamide isomerase 2 (EC 5.3.1.16) (Phosphoribosylformimino-5-aminoimidazole carboxamide ribotide isomerase 2);;conserved hyp…	metabolism		RGP22_PL_h	RGP19_PA_k	-	-	-	-
RGP49bis	RGP49bis_XN_a	2143013	2150717	7704	conserved hypothetical protein;;hypothetical protein;;transposase (fragment);;hypothetical protein;;transposase (fragment);;conserved hypothetical protein;;conserved hypothetical protein;;transposase;;putative arginine:ornithine antiporter (APC family);;conserved hypothetical protein;;conserved hypothetical protein;;Protein ydgH precursor;;hypothetical protein;;hypothetical protein	unknown				+/-	+/-	+/-	+/-
GI49	GI49_XN_a	2154724	2175158	20434	peptide synthetase;;Peptide synthetase;;peptide synthetase;;hypothetical protein;;hypothetical protein;;Peptide synthetase (Phenylalanine racemase)	antibiotic synthesis		RGP24_PL_b		-	-	-	-
	GI49_XN_b	2175618	2181083	5465	integrase/recombinase;;putative membrane protein;;Glycine amidinotransferase, mitochondrial precursor (EC 2.1.4.1) (L- arginine:glycine amidinotransferase) (Transamidinase) (AT);;conserved hypothetical protein; putative membrane protein;;conserved hypothetical protein	metabolism		core genome	core genome	-	-	-	-
	GI49_XN_c	2183261	2196484	13223	hypothetical protein;;putative Tyrosine decarboxylase;;hypothetical protein;;hypothetical protein;;hypothetical protein;;conserved hypothetical protein; putative membrane protein;;hypothetical protein;;conserved hypothetical protein; putative exported protein;;putative Extracellular serine protease precursor;;NAD-dependent epimerase/dehydratase (fragment);;putative acetyltransferase	environment interaction	GI37_XB_c			-	-	-	-
	GI49_XN_d	2196566	2201278	4712	Pyridoxamine 5'-phosphate oxidase family protein;;Plasmid stabilization system;;conserved hypothetical protein;;hypothetical protein;;HTH-type transcriptional regulator pecS;;putative outer membrane copper receptor (OprC);;hypothetical protein;;hypothetical protein	environment interaction				-	-	+/-	-
[truncated: 145 more rows]
